# Supplementary material for: Proteomic insights into dual-species biofilm formation of E. coli and E. faecalis on urinary catheters
Source: Sci Rep. 2025 Jan 30;15:3739. doi: 10.1038/s41598-024-81953-3 (PMC11782587; doi:10.1038/s41598-024-81953-3)
Supplement: Supplementary file 1 — Supplementary Material 1 [file 41598_2024_81953_MOESM1_ESM.xlsx]

## Sheet: Mono-E. coli
Table S3. Differentially expressed proteins associated with antibiotic resistance
Single-species E. coli CFT073 biofilms
Locus tag	Description	Gene	Resistance Mechanism	Fold-ratio
WP_000115381.1	DNA-binding protein StpA	stpA	antibiotic efflux	2.50001
WP_000137877.1	Two-component system response regulator BaeR	baeR	antibiotic efflux	-1.50163
WP_000188129.1	Macrolide ABC transporter ATP-binding protein/permease MacB	macB	antibiotic efflux	-13.2877
WP_000371658.1	MDR efflux pump AcrAB transcriptional activator RobA	rob	antibiotic efflux;reduced permeability to antibiotic	-1.76611
WP_000417824.1	Sigma-54-dependent Fis family transcriptional regulator	ygeV	antibiotic efflux	-13.2877
WP_000546254.1	Kef family K(+) transporter	ybaL	antibiotic efflux	-13.2877
WP_000551259.1	Lipid A ABC transporter ATP-binding protein/permease MsbA	msbA	antibiotic efflux	-4.63903
WP_000580417.1	Envelope stress sensor histidine kinase CpxA	cpxA	antibiotic efflux	-1.99095
WP_000624375.1	Type 3 dihydrofolate reductase	folA	antibiotic target replacement	5.90935
WP_000749899.1	Phosphoporin PhoE	phoE	reduced permeability to antibiotic	1.06623
WP_000977927.1	Porin OmpF	ompF	reduced permeability to antibiotic	2.21263
WP_001132480.1	Efflux RND transporter permease AcrB	acrB	antibiotic efflux	-1.96313
WP_001269202.1	Kdo(2)-lipid A phosphoethanolamine 7''-transferase	eptB	antibiotic target alteration	-2.20133
WP_001287374.1	H-NS histone family protein	-	antibiotic efflux	4.00048
WP_001287378.1	DNA-binding transcriptional regulator H-NS	hns	antibiotic efflux	2.70318

## Sheet: Dual-E. coli
Table S3. Differentially expressed proteins associated with antibiotic resistance
Dual-species E. coli CFT073 biofilms
Locus tag	Description	Gene	Resistance Mechanism	Fold-ratio
WP_000115381.1	DNA-binding protein StpA	stpA	antibiotic efflux	1.30623
WP_000137877.1	Two-component system response regulator BaeR	baeR	antibiotic efflux	-1.21548
WP_000188129.1	Macrolide ABC transporter ATP-binding protein/permease MacB	macB	antibiotic efflux	1.59502
WP_000546254.1	Kef family K(+) transporter	ybaL	antibiotic efflux	-1.18742
WP_000580417.1	Envelope stress sensor histidine kinase CpxA	cpxA	antibiotic efflux	-1.52281
WP_000624375.1	Type 3 dihydrofolate reductase	folA	antibiotic target replacement	7.65854
WP_000737271.1	Porin OmpC	ompD	reduced permeability to antibiotic	1.2781
WP_001269202.1	Kdo(2)-lipid A phosphoethanolamine 7''-transferase	eptB	antibiotic target alteration	-1.64097
WP_001287374.1	H-NS histone family protein		antibiotic efflux	1.26748
WP_001287378.1	DNA-binding transcriptional regulator H-NS	hns	antibiotic efflux	1.49515

## Sheet: Mono-E. faecalis
Table S3. Differentially expressed proteins associated with antibiotic resistance
Single-species E. faecalis ATCC 29212 biofilms
Locus tag	Description	Gene	Resistance Mechanism	Fold-ratio
AIL04262.1	Alkaline phosphatase synthesis transcriptional regulatory protein	phoP	antibiotic target alteration	1.40218
AIL04810.1	ABC transporter family protein	patA	antibiotic efflux	1.99072
AIL05489.1	ABC transporter family protein	lmrD	antibiotic efflux	9.96578
AIL05612.1	Response regulator	yclJ	antibiotic target alteration	-1.63354

## Sheet: Dual-E. faecalis
Table S3. Differentially expressed proteins associated with antibiotic resistance
Dual-species E. faecalis ATCC 29212 biofilms
Locus tag	Description	Gene	Resistance Mechanism	Fold-ratio
AIL04262.1	Alkaline phosphatase synthesis transcriptional regulatory protein	phoP	antibiotic target alteration	-4.0551
AIL04416.1	ABC transporter family protein	lmrA	antibiotic efflux	-1.19016
AIL04427.1	Hypothetical protein DR75_109	csrR	antibiotic efflux	-3.3089
AIL05100.1	Hypothetical protein DR75_1998	vanR	antibiotic target alteration	-3.98149
AIL05342.1	DNA-directed RNA polymerase, beta subunit	rpoB	antibiotic target alteration;antibiotic target replacement	-2.25644
AIL05370.1	Phosphotransferase enzyme family protein	prkC	reduced permeability to antibiotic	-2.95389
AIL05373.1	ABC transporter family protein	ywjA	antibiotic efflux	-4.33453
AIL05416.1	ABC transporter family protein	msbA_1	antibiotic efflux	-3.50723
AIL05489.1	ABC transporter family protein		antibiotic efflux	9.96578
AIL05612.1	Response regulator	yclJ	antibiotic target alteration	-3.78991
AIL05714.1	Dihydrofolate reductase	folA	antibiotic target replacement	-3.51694
