# Supplementary material for: Proteomic insights into dual-species biofilm formation of E. coli and E. faecalis on urinary catheters
Source: Sci Rep. 2025 Jan 30;15:3739. doi: 10.1038/s41598-024-81953-3 (PMC11782587; doi:10.1038/s41598-024-81953-3)
Supplement: Supplementary file 2 — Supplementary Material 2 [file 41598_2024_81953_MOESM2_ESM.xlsx]

## Sheet: Mono-E. coli
Table S2. Differentially expressed proteins associated with virulence
Single-species E. coli CFT073 biofilms
Locus tag	Description	Gene	Virulence category	Fold-ratio
WP_000006609.1	UDP-N-acetyl-D-mannosamine dehydrogenase	wecC	Immune modulation	-1.97904
WP_000006873.1	allantoinase AllB	allB	Nutritional/Metabolic factor	2.47494
WP_000020034.1	heme utilization cystosolic carrier protein HutX	hutX	Nutritional/Metabolic factor	-4.76487
WP_000020884.1	flagellar biosynthesis anti-sigma factor FlgM	flgM	Motility	9.96578
WP_000026784.1	(2,3-dihydroxybenzoyl)adenylate synthase EntE	entE	Nutritional/Metabolic factor	-13.2877
WP_000032955.1	nitrate reductase subunit alpha	narG	Nutritional/Metabolic factor	-3.44404
WP_000036371.1	protein-glutamate methylesterase/protein glutamine deamidase	cheB	Motility	9.96578
WP_000065646.1	colibactin biosynthesis thioesterase ClbQ	basH	Exotoxin	1.68488
WP_000066579.1	type 1 fimbria chaperone FimC	fimC	Adherence	3.2684
WP_000067950.1	flagellar motor switch protein FliG	fliG	Motility	2.80439
WP_000077767.1	enterobactin non-ribosomal peptide synthetase EntF	entF	Nutritional/Metabolic factor	-13.2877
WP_000079699.1	FliC/FljB family flagellin	fliC	Motility	6.3443
WP_000089583.1	TonB-dependent heme/hemoglobin receptor ChuA/ShuA	hemR	Nutritional/Metabolic factor	-3.98516
WP_000096497.1	flagellar hook-associated protein FlgK	flgK	Motility	2.17224
WP_000103754.1	acyl carrier protein	acpP	Immune modulation	1.73306
WP_000113351.1	P fimbrial tip protein PapF	-	Adherence	2.76896
WP_000120946.1	fimbrial usher FimD	fimD	Adherence	3.06277
WP_000122253.1	ATP-dependent Clp endopeptidase proteolytic subunit ClpP	clpP	Stress survival	-1.15087
WP_000125281.1	acetoacetate metabolism transcriptional regulator AtoC	atoC	Motility	-13.2877
WP_000131702.1	ferric iron uptake transcriptional regulator	fur	Regulation	1.59671
WP_000139678.1	lipid-A-disaccharide synthase	lpxB	Immune modulation	9.96578
WP_000141275.1	HTH-type transcriptional repressor AllR	allR	Nutritional/Metabolic factor	-1.07298
WP_000147302.1	chemotaxis protein CheW	cheW	Motility	3.08092
WP_000159201.1	colibactin biosynthesis acyltransferase ClbG	-	Exotoxin	3.44184
WP_000189356.1	anaerobilin reductase	YPO0284	Nutritional/Metabolic factor	-13.2877
WP_000213277.1	flagellar protein export ATPase FliI	fliI	Motility	9.96578
WP_000337350.1	colibactin biosynthesis dehydrogenase ClbF	-	Exotoxin	-1.83841
WP_000347672.1	2,3-dihydro-2,3-dihydroxybenzoate dehydrogenase EntA	entA	Nutritional/Metabolic factor	-1.84375
WP_000349327.1	flagellar basal-body rod protein FlgF	flgF	Motility	6.05512
WP_000417824.1	sigma-54-dependent Fis family transcriptional regulator	ygeV	Motility	-13.2877
WP_000477225.1	peptidylprolyl isomerase A	ppiA	Effector delivery system	1.56273
WP_000551259.1	lipid A ABC transporter ATP-binding protein/permease MsbA	msbA	Immune modulation	-4.63903
WP_000597756.1	fimbrial protein	fimA	Adherence	1.4957
WP_000611328.1	UvrY/SirA/GacA family response regulator transcription factor	uvrY	Regulation	9.96578
WP_000625837.1	flagellar basal-body rod protein FlgG	flgG	Motility	9.96578
WP_000634259.1	glycosyltransferase family 4 protein	rfaG	Immune modulation	9.96578
WP_000654937.1	P fimbrial usher protein PapC	papC	Adherence	1.21171
WP_000695571.1	type 1 fimbrial major subunit FimA	fimA	Adherence	3.56673
WP_000702647.1	nitrate reductase subunit beta	narH	Nutritional/Metabolic factor	-2.0756
WP_000703304.1	S/F1C fimbrial minor subunit SfaD	-	Adherence	9.96578
WP_000703882.1	ureidoglycolate dehydrogenase	allD	Nutritional/Metabolic factor	2.17411
WP_000723799.1	P fimbrial minor subunit PapE	-	Adherence	9.96578
WP_000750139.1	NADPH-dependent L-lysine N(6)-monooxygenase IucD	iucD	Nutritional/Metabolic factor	-13.2877
WP_000763860.1	chemotaxis response regulator CheY	cheY	Motility	2.40599
WP_000767894.1	F1C fimbria minor subunit FocG	-	Adherence	1.57806
WP_000768217.1	F1C fimbrial major subunit FocA	-	Adherence	3.22286
WP_000829570.1	colibactin polyketide synthase ClbI	-	Exotoxin	2.5592
WP_000832235.1	type 1 fimbria D-mannose specific adhesin FimH	fimH	Adherence	2.08074
WP_000857856.1	isocitrate lyase	aceA	Others	-4.6961
WP_000872015.1	type 1 fimbria minor subunit FimG	fimG	Adherence	2.89947
WP_000885884.1	flagellar hook protein FlgE	flgE	Motility	9.96578
WP_000891564.1	lipid IV(A) 3-deoxy-D-manno-octulosonic acid transferase	kdtA	Immune modulation	-13.2877
WP_000905370.1	pantoate--beta-alanine ligase	panC	Nutritional/Metabolic factor	-1.15998
WP_000905920.1	capsule polysaccharide export inner-membrane protein KpsE	kpsE	Invasion	1.60055
WP_000906320.1	flagellar motor stator protein MotA	motA	Motility	9.96578
WP_000907234.1	YebC/PmpR family DNA-binding transcriptional regulator	yebC	Effector delivery system	2.9678
WP_000919590.1	methyl-accepting chemotaxis protein	tsr	Motility	3.00474
WP_000930062.1	adhesin biosynthesis transcription regulatory family protein	-	Adherence	1.51847
WP_000975445.1	S/F1C fimbrial biogenesis chaperone SfaE/FocC	fimC	Adherence	1.19048
WP_000983609.1	protein phosphatase CheZ	cheZ	Motility	4.35055
WP_000994423.1	flagellar basal-body MS-ring/collar protein FliF	fliF	Motility	2.03537
WP_000997068.1	Hcp family type VI secretion system effector	hcp3	Effector delivery system	-13.2877
WP_001007140.1	isochorismatase	entB	Nutritional/Metabolic factor	-13.2877
WP_001026418.1	cytochrome c maturation protein CcmE	ccmE	Nutritional/Metabolic factor	9.96578
WP_001034892.1	siderophore enterobactin receptor FepA	fepA	Nutritional/Metabolic factor	-13.2877
WP_001045652.1	serine protease autotransporter toxin Pic	Z012_09305	Effector delivery system	-1.47393
WP_001087467.1	RNA polymerase sigma factor FliA	fliA	Motility	3.74064
WP_001130208.1	S-ribosylhomocysteine lyase	luxS	Biofilm	1.32795
WP_001132480.1	efflux RND transporter permease AcrB	acrB	Antimicrobial activity/Competitive advantage	-1.96313
WP_001139282.1	UDP-3-O-(3-hydroxymyristoyl)glucosamine N-acyltransferase	lpxD	Immune modulation	1.97199
WP_001174738.1	XTP/dITP diphosphatase	rdgB	Immune modulation	1.02801
WP_001196460.1	flagellar basal body rod protein FlgC	flgC	Motility	9.96578
WP_001212764.1	flagellar hook-associated protein FlgL	flgL	Motility	9.96578
WP_001222189.1	siderophore salmochelin receptor IroN	fepA	Nutritional/Metabolic factor	-13.2877
WP_001234311.1	Fe2+-enterobactin ABC transporter substrate-binding protein	fepB	Nutritional/Metabolic factor	-13.2877
WP_001239363.1	P fimbrial minor subunit PapH	mrfB	Adherence	1.2205
WP_001244821.1	type 1 fimbria minor subunit FimF	fimF	Adherence	1.67088
WP_001264595.1	lipopolysaccharide heptosyltransferase RfaC	rfaC	Immune modulation	-13.2877
WP_001282674.1	flagellar assembly protein FliH	fliH	Motility	9.96578
WP_001295364.1	RNA polymerase sigma factor RpoE	rpoE	Biofilm	-13.2877
WP_001295641.1	flagellar motor switch protein FliM	fliM	Motility	2.69792
WP_001295958.1	kdo(2)-lipid IV(A) lauroyltransferase	lpxL	Immune modulation	-3.02059
WP_001297908.1	colibactin polyketide synthase ClbC	-	Exotoxin	1.27433
WP_001298347.1	allantoate deiminase	allC	Nutritional/Metabolic factor	5.37221
WP_001299620.1	NIS family aerobactin synthetase IucA	iucA	Nutritional/Metabolic factor	-13.2877
WP_001300397.1	ribosome maturation factor RimP	rimP	Effector delivery system	1.93094
WP_001304254.1	colibactin non-ribosomal peptide synthetase ClbH	-	Exotoxin	9.96578
WP_001304288.1	methyl-accepting chemotaxis protein II	tar	Motility	2.4476
WP_001305238.1	two-component system response regulator GlrR	yfhA	Motility	-1.04848
WP_001327874.1	polysaccharide biosynthesis/export family protein	kpsD	Invasion	1.15486
WP_001327875.1	KpsF/GutQ family sugar-phosphate isomerase	kdsD	Invasion	3.30397
WP_001350303.1	pyridoxine 5'-phosphate synthase	pdxJ	Motility	-1.39132
WP_001441925.1	flagellar basal body P-ring protein FlgI	flgI	Motility	9.96578
WP_001441984.1	chemotaxis protein CheA	cheA	Motility	5.15462
WP_001443207.1	S/F1C fimbrial usher SfaF/FocD	fimD	Adherence	1.42492
WP_001443230.1	flagellar basal body L-ring protein FlgH	flgH	Motility	2.56902
WP_001513404.1	fimbria/pilus periplasmic chaperone	papD	Adherence	1.10011
WP_001620144.1	RTX toxin hemolysin HlyA	hlyA	Exotoxin	-4.96578
WP_016265865.1	ferric aerobactin receptor IutA	iutA	Nutritional/Metabolic factor	-2.58883
WP_021528706.1	fimbrial protein	fimA	Adherence	3.33669

## Sheet: Dual-E. coli
Table S2. Differentially expressed proteins associated with virulence
Dual-species E. coli CFT073 biofilms
Locus tag	Description	Gene	Virulence category	Fold-ratio
WP_000006609.1	UDP-N-acetyl-D-mannosamine dehydrogenase	wecC	Immune modulation	-5.78224
WP_000011621.1	3-deoxy-manno-octulosonate cytidylyltransferase	kdsB	Motility	1.26144
WP_000013046.1	aspartate carbamoyltransferase	pyrB	Nutritional/Metabolic factor	-1.6051
WP_000020034.1	heme utilization cystosolic carrier protein HutX	hutX	Nutritional/Metabolic factor	-1.03695
WP_000020884.1	flagellar biosynthesis anti-sigma factor FlgM	flgM	Motility	9.96578
WP_000026784.1	(2,3-dihydroxybenzoyl)adenylate synthase EntE	entE	Nutritional/Metabolic factor	-1.72616
WP_000089583.1	TonB-dependent heme/hemoglobin receptor ChuA/ShuA	hemR	Nutritional/Metabolic factor	-1.08342
WP_000091661.1	3-ketoacyl-ACP reductase FabG2	fabG	Motility	9.96578
WP_000096497.1	flagellar hook-associated protein FlgK	flgK	Motility	-13.2877
WP_000103754.1	acyl carrier protein	acpP	Immune modulation	2.54988
WP_000113351.1	P fimbrial tip protein PapF	-	Adherence	1.70491
WP_000139678.1	lipid-A-disaccharide synthase	lpxB	Immune modulation	9.96578
WP_000141275.1	HTH-type transcriptional repressor AllR	allR	Nutritional/Metabolic factor	-2.29311
WP_000237770.1	S/F1C fimbrial adhesin minor pilin SfaG/FocF	-	Adherence	9.96578
WP_000349327.1	flagellar basal-body rod protein FlgF	flgF	Motility	3.23312
WP_000595482.1	UDP-3-O-acyl-N-acetylglucosamine deacetylase	lpxC	Immune modulation	-1.67659
WP_000597713.1	fimbrial protein	-	Adherence	2.34786
WP_000597756.1	fimbrial protein	fimA	Adherence	1.01436
WP_000611328.1	UvrY/SirA/GacA family response regulator transcription factor	uvrY	Regulation	9.96578
WP_000625837.1	flagellar basal-body rod protein FlgG	flgG	Motility	9.96578
WP_000702647.1	nitrate reductase subunit beta	narH	Nutritional/Metabolic factor	1.07183
WP_000723799.1	P fimbrial minor subunit PapE	-	Adherence	9.96578
WP_000750139.1	NADPH-dependent L-lysine N(6)-monooxygenase IucD	iucD	Nutritional/Metabolic factor	-1.05126
WP_000832235.1	type 1 fimbria D-mannose specific adhesin	fimH	Adherence	-1.69296
WP_000872015.1	type 1 fimbria minor subunit FimG	fimG	Adherence	-1.04509
WP_000885884.1	flagellar hook protein FlgE	flgE	Motility	9.96578
WP_000905370.1	pantoate--beta-alanine ligase	panC	Nutritional/Metabolic factor	-1.03103
WP_000907234.1	YebC/PmpR family DNA-binding transcriptional regulator	yebC	Effector delivery system	1.05236
WP_000933729.1	bifunctional protein GlmU	glmU	Immune modulation	-1.11376
WP_000997068.1	Hcp family type VI secretion system effector	hcp3	Effector delivery system	-2.03562
WP_001007140.1	isochorismatase	entB	Nutritional/Metabolic factor	-1.61177
WP_001017192.1	hematinate-forming heme oxygenase ChuS	hmuS	Nutritional/Metabolic factor	-2.27753
WP_001026418.1	cytochrome c maturation protein CcmE	ccmE	Nutritional/Metabolic factor	9.96578
WP_001087467.1	RNA polymerase sigma factor FliA	fliA	Motility	-4.68871
WP_001139282.1	UDP-3-O-(3-hydroxymyristoyl)glucosamine N-acyltransferase	lpxD	Immune modulation	2.20043
WP_001212764.1	flagellar hook-associated protein FlgL	flgL	Motility	9.96578
WP_001222189.1	siderophore salmochelin receptor IroN	fepA	Nutritional/Metabolic factor	-1.41504
WP_001226625.1	dTDP-glucose 4,6-dehydratase	rffG	Immune modulation	-1.44615
WP_001239363.1	P fimbrial minor subunit PapH	mrfB	Adherence	1.25418
WP_001244821.1	type 1 fimbria minor subunit FimF	fimF	Adherence	-1.63759
WP_001282674.1	flagellar assembly protein FliH	fliH	Motility	9.96578
WP_001295364.1	RNA polymerase sigma factor RpoE	rpoE	Biofilm	1.46428
WP_001295641.1	flagellar motor switch protein FliM	fliM	Motility	-2.53759
WP_001304254.1	colibactin non-ribosomal peptide synthetase ClbH	-	Exotoxin	9.96578
WP_001305064.1	nitrogen regulation protein NR(I)	glnG	Motility	-2.75002
WP_001314343.1	maltose/maltodextrin ABC transporter ATP-binding protein MalK	malK	Effector delivery system	-2.54057
WP_001327153.1	phage shock protein operon transcriptional activator	pspF	Effector delivery system	-1.25037
WP_001327875.1	KpsF/GutQ family sugar-phosphate isomerase	kdsD	Invasion	-13.2877
WP_001336900.1	isochorismate synthase EntC	entC	Nutritional/Metabolic factor	9.96578
WP_001441925.1	flagellar basal body P-ring protein FlgI	flgI	Motility	9.96578
WP_001441984.1	chemotaxis protein	cheA	Motility	-1.77164
WP_001518711.1	colibactin hybrid non-ribosomal peptide synthetase/type I polyketide synthase ClbB	-	Exotoxin	-1.19082
WP_001620144.1	RTX toxin hemolysin	hlyA	Exotoxin	-4.28478
WP_002430641.1	precolibactin peptidase ClbP	-	Exotoxin	9.96578
WP_021528706.1	fimbrial protein	fimA	Adherence	1.44151

## Sheet: Mono-E. faecalis
Table S2. Differentially expressed proteins associated with virulence
Single-species E. faecalis ATCC 29212 biofilms
Locus tag	Description	Gene	Virulence category	Fold-ratio
AIL03183.1	subtilase family protein	-	Exotoxin	9.96578
AIL03189.1	type 2 lantibiotic biosynthesis LanM family protein	salB	Exotoxin	1.95852
AIL03190.1	type 2 lantibiotic, family protein	-	Exotoxin	2.30401
AIL03202.1	ABC transporter family protein	lanT	Exotoxin	1.54409
AIL03207.1	putative cylI	-	Exotoxin	1.94106
AIL03315.1	signal peptidase II	lspA	Post-translational modification	1
AIL03465.1	von Willebrand factor type A domain protein	yvcC	Adherence	2.11346
AIL03494.1	UDP-N-acetylglucosamine 2-epimerase	mnaA	Immune modulation	-1.12168
AIL03747.1	glycosyl transferase 2 family protein	-	Immune modulation	2.44037
AIL03767.1	lysM domain protein	tagH	Immune modulation	9.96578
AIL03980.1	helix-turn-helix family protein	malR	Biofilm	9.96578
AIL04035.1	6-phosphogluconate dehydrogenase	gnd	Immune modulation	-1.66817
AIL04106.1	UDP-N-acetylenolpyruvoylglucosamine reductase	murB	Immune modulation	1.86773
AIL04146.1	DNA-binding regulatory, YebC/PmpR family protein	yebC	Effector delivery system	-5.11433
AIL04158.1	manganese ABC transporter substrate-binding lipoprotein	psaA	Nutritional/Metabolic factor	1.56685
AIL04215.1	ureidoglycolate dehydrogenase	allD	Nutritional/Metabolic factor	-4.31326
AIL04262.1	alkaline phosphatase synthesis transcriptional regulatory protein phoP	phoP	Adherence	1.40218
AIL04712.1	glycosyl transferase 2 family protein	-	Immune modulation	1.59096
AIL04876.1	Poly(glycerophosphate) glycerophosphotransferase family protein	tagF1	Immune modulation	9.96578
AIL04995.1	phosphate ABC transporter, ATP-binding protein	pstB1	Nutritional/Metabolic factor	1.53343
AIL05259.1	aldehyde dehydrogenase family protein	adh	Adherence	1.25338
AIL05354.1	3-beta hydroxysteroid dehydrogenase/isomerase family protein	cps2D	Immune modulation	9.96578
AIL05440.1	istB-like ATP binding family protein	clpC	Stress survival	1.85575
AIL05596.1	superoxide dismutase Mn	sodA	Stress survival	-2.48081
AIL05719.1	UDP-glucose 4-epimerase GalE	galE	Immune modulation	9.96578
AIL05738.1	magnesium-translocating P-type ATPase	mgtA	Nutritional/Metabolic factor	-1.30203

## Sheet: Dual-E. faecalis
Table S2. Differentially expressed proteins associated with virulence
Dual-species E. faecalis ATCC 29212 biofilms
Locus tag	Description	Gene	Virulence category	Fold-ratio
AIL03183.1	subtilase family protein	-	Exotoxin	9.96578
AIL03189.1	type 2 lantibiotic biosynthesis LanM family protein	salB	Exotoxin	-6.72804
AIL03190.1	type 2 lantibiotic, family protein	-	Exotoxin	-1.48187
AIL03202.1	ABC transporter family protein	lanT	Exotoxin	-4.51296
AIL03207.1	putative cylI	-	Exotoxin	-4.10358
AIL03215.1	aspartate 1-decarboxylase	panD	Nutritional/Metabolic factor	-2.0413
AIL03226.1	RNA polymerase sigma factor RpoD	sigA	Regulation	-3.43316
AIL03315.1	signal peptidase II	lspA	Post-translational modification	-4.59362
AIL03390.1	ABC transporter family protein	yclP	Nutritional/Metabolic factor	-13.2877
AIL03405.1	chaperonin GroL	groL	Adherence	-1.49199
AIL03465.1	von Willebrand factor type A domain protein	yvcC	Adherence	-1.23601
AIL03494.1	UDP-N-acetylglucosamine 2-epimerase	mnaA	Immune modulation	-4.25964
AIL03670.1	ATP-dependent Clp protease ATP-binding subunit ClpE	clpE	Stress survival	-2.79456
AIL03747.1	glycosyl transferase 2 family protein	-	Immune modulation	-1.16319
AIL03956.1	lipoyltransferase and lipoate-ligase family protein	lplA	Nutritional/Metabolic factor	-2.57686
AIL04035.1	6-phosphogluconate dehydrogenase	gnd	Immune modulation	-3.77806
AIL04106.1	UDP-N-acetylenolpyruvoylglucosamine reductase	murB	Immune modulation	-3.54844
AIL04146.1	DNA-binding regulatory, YebC/PmpR family protein	yebC	Effector delivery system	-6.76005
AIL04158.1	manganese ABC transporter substrate-binding lipoprotein	psaA	Nutritional/Metabolic factor	-1.44886
AIL04210.1	translation elongation factor Tu	tuf	Adherence	-2.09743
AIL04215.1	ureidoglycolate dehydrogenase	allD	Nutritional/Metabolic factor	-5.30122
AIL04232.1	S-Ribosylhomocysteinase family protein	luxS	Biofilm	-2.21004
AIL04262.1	alkaline phosphatase synthesis transcriptional regulatory protein phoP	phoP	Adherence	-4.0551
AIL04386.1	ATP-dependent chaperone protein ClpB	clpB	Stress survival	-3.04097
AIL04463.1	exopolysaccharide biosynthesis polyprenyl glycosylphosphotransferase family protein	tuaA	Immune modulation	-2.70075
AIL04712.1	glycosyl transferase 2 family protein	-	Immune modulation	-1.46644
AIL04788.1	cyclophilin type peptidyl-prolyl cis-trans isomerase/CLD family protein	-	Effector delivery system	-3.26512
AIL04975.1	manganese ABC transporter substrate-binding lipoprotein	mntA	Adherence	-2.06764
AIL04995.1	phosphate ABC transporter, ATP-binding protein	pstB1	Nutritional/Metabolic factor	-4.2123
AIL05105.1	glucose-1-phosphate thymidylyltransferase	rfbA	Immune modulation	-3.52013
AIL05124.1	cyclophilin type peptidyl-prolyl cis-trans isomerase/CLD family protein	ppiB	Effector delivery system	-2.24116
AIL05271.1	UTP-glucose-1-phosphate uridylyltransferase	galU	Immune modulation	-2.27228
AIL05272.1	di-trans,poly-cis-decaprenylcistransferase	uppS	Immune modulation	-4.01047
AIL05373.1	ABC transporter family protein	ywjA	Immune modulation	-4.33453
AIL05440.1	istB-like ATP binding family protein	clpC	Stress survival	-2.37121
AIL05452.1	ATP-dependent Clp endopeptidase, proteolytic subunit ClpP	clpP	Stress survival	-2.53343
AIL05502.1	ribonuclease PH	rph	Immune modulation	-3.54432
AIL05596.1	superoxide dismutase Mn	sodA	Stress survival	-4.14772
AIL05738.1	magnesium-translocating P-type ATPase	mgtA	Nutritional/Metabolic factor	-13.2877
AIL05820.1	2,3,4,5-tetrahydropyridine-2,6-dicarboxylate N-acetyltransferase	dapH	Biofilm	-3.45044
AIL05856.1	UDP-glucose 4-epimerase GalE	galE	Immune modulation	-13.2877
