# Supplementary material for: Proteomic insights into dual-species biofilm formation of E. coli and E. faecalis on urinary catheters
Source: Sci Rep. 2025 Jan 30;15:3739. doi: 10.1038/s41598-024-81953-3 (PMC11782587; doi:10.1038/s41598-024-81953-3)
Supplement: Supplementary file 3 — Supplementary Material 3 [file 41598_2024_81953_MOESM3_ESM.xlsx]

## Sheet: master_072424
Table. S1. Identified proteins from single- and dual-species biofilms on antimicrobial catheter segment in artificial urine media. P: Planktonic cells, B: Biofilm, FC: Fold ratio
proteinID	Protein Name	E. coliP	E. faecalisP	E. coliB	E. faecalisB	E. coli&E. faecalisB	E. coliB/E. coliP_FC	log2(E. coliB/E. coliP)_FC	E. faecalisB/E. faecalisP_FC	log2(E. faecalisB/E. faecalisP)_FC	E. coli&E. faecalisB/E. coliP_FC	log2(E. coli&E. faecalisB/E. coliP)_FC	E. coli&E. faecalisB/E. faecalisP_FC	log2(E. coli&E. faecalisB/E. faecalisP)_FC	E. coli&E. faecalisB/E. coliB_FC	log2(E. coli&E. faecalisB/E. coliB)_FC	E. coli&E. faecalisB/E. faecalisB_FC	log2(E. coli&E. faecalisB/E. faecalisB)_FC	COG	Gene name
AIL03102.1	AIL03102.1 replication initiator A family protein (plasmid) [Enterococcus faecalis ATCC 29212]	0	7290000	0	20000000	220000	1	0	2.7	1.45601	1000	9.96578	0	-5.05034	1000	9.96578	0	-6.50635	-	-
AIL03107.1	AIL03107.1 bacterial regulatory, arsR family protein (plasmid) [Enterococcus faecalis ATCC 29212]	0	0	0	42200000	0	1	0	1000	9.96578	1	0	1	0	1	0	0	-13.2877	K	arsR
AIL03114.1	AIL03114.1 addiction module antitoxin, RelB/DinJ family protein (plasmid) [Enterococcus faecalis ATCC 29212]	0	0	0	777000	0	1	0	1000	9.96578	1	0	1	0	1	0	0	-13.2877	L	-
AIL03115.1	AIL03115.1 addiction module toxin, RelE/StbE family protein (plasmid) [Enterococcus faecalis ATCC 29212]	0	14700000	0	3780000	756000	1	0	0.3	-1.95936	1000	9.96578	0.1	-4.28129	1000	9.96578	0.2	-2.32193	S	-
AIL03116.1	AIL03116.1 mercuric reductase (plasmid) [Enterococcus faecalis ATCC 29212]	0	51600000	0	36600000	3290000	1	0	0.7	-0.495527	1000	9.96578	0.1	-3.97121	1000	9.96578	0.1	-3.47568	C	merA
AIL03118.1	AIL03118.1 bacterial regulatory, arsR family protein (plasmid) [Enterococcus faecalis ATCC 29212]	0	0	0	4690000	0	1	0	1000	9.96578	1	0	1	0	1	0	0	-13.2877	K	-
AIL03120.1	AIL03120.1 arsenical pump-driving ATPase (plasmid) [Enterococcus faecalis ATCC 29212]	0	67400000	0	155000000	3990000	1	0	2.3	1.20145	1000	9.96578	0.1	-4.07829	1000	9.96578	0	-5.27974	D	arsA
AIL03130.1	AIL03130.1 putative prgW (plasmid) [Enterococcus faecalis ATCC 29212]	0	13900000	0	23400000	1100000	1	0	1.7	0.751424	1000	9.96578	0.1	-3.65951	1000	9.96578	0	-4.41093	S	repA
AIL03131.1	AIL03131.1 cobQ/CobB/MinD/ParA nucleotide binding domain protein (plasmid) [Enterococcus faecalis ATCC 29212]	0	344000000	0	368000000	34800000	1	0	1.1	0.0972972	1000	9.96578	0.1	-3.30525	1000	9.96578	0.1	-3.40255	D	soj
AIL03135.1	AIL03135.1 arsenical resistance operon trans-acting repressor ArsD (plasmid) [Enterococcus faecalis ATCC 29212]	0	90600000	0	72200000	9160000	1	0	0.8	-0.327512	1000	9.96578	0.1	-3.30609	1000	9.96578	0.1	-2.97858	S	-
AIL03148.1	AIL03148.1 hypothetical protein DR75_2897 (plasmid) [Enterococcus faecalis ATCC 29212]	0	1120000	0	0	0	1	0	0	-13.2877	1	0	0	-13.2877	1	0	1	0	L	-
AIL03153.1	AIL03153.1 hypothetical protein DR75_2888 (plasmid) [Enterococcus faecalis ATCC 29212]	0	11500000	0	28600000	3900000	1	0	2.5	1.31438	1000	9.96578	0.3	-1.56009	1000	9.96578	0.1	-2.87447	KLT	-
AIL03157.1	AIL03157.1 fic/DOC family protein (plasmid) [Enterococcus faecalis ATCC 29212]	0	48200000	0	6450000	475000	1	0	0.1	-2.90166	1000	9.96578	0	-6.66496	1000	9.96578	0.1	-3.7633	D	-
AIL03158.1	AIL03158.1 TraB family protein (plasmid) [Enterococcus faecalis ATCC 29212]	0	82400000	0	32800000	1610000	1	0	0.4	-1.32895	1000	9.96578	0	-5.67751	1000	9.96578	0	-4.34856	S	traB
AIL03160.1	AIL03160.1 phoH-like family protein (plasmid) [Enterococcus faecalis ATCC 29212]	0	176000	0	3210000	0	1	0	18.2	4.18893	1	0	0	-13.2877	1	0	0	-13.2877	L	-
AIL03174.1	AIL03174.1 hypothetical protein DR75_2906 (plasmid) [Enterococcus faecalis ATCC 29212]	0	21000000	0	8930000	5740000	1	0	0.4	-1.23366	1000	9.96578	0.3	-1.87127	1000	9.96578	0.6	-0.637609	-	-
AIL03175.1	AIL03175.1 ABC transporter transmembrane region family protein (plasmid) [Enterococcus faecalis ATCC 29212]	0	2190000	0	2180000	0	1	0	1	-0.00660274	1	0	0	-13.2877	1	0	0	-13.2877	V	-
AIL03179.1	AIL03179.1 putative nucleotidyltransferase (plasmid) [Enterococcus faecalis ATCC 29212]	0	13000000	0	7300000	0	1	0	0.6	-0.832543	1	0	0	-13.2877	1	0	0	-13.2877	J	-
AIL03181.1	AIL03181.1 hypothetical protein DR75_2890 (plasmid) [Enterococcus faecalis ATCC 29212]	0	354000000	0	173000000	28800000	1	0	0.5	-1.03298	1000	9.96578	0.1	-3.61961	1000	9.96578	0.2	-2.58663	-	-
AIL03183.1	AIL03183.1 subtilase family protein (plasmid) [Enterococcus faecalis ATCC 29212]	0	0	0	534000000	35400000	1	0	1000	9.96578	1000	9.96578	1000	9.96578	1000	9.96578	0.1	-3.91502	O	-
AIL03187.1	AIL03187.1 single-stranded DNA-binding family protein (plasmid) [Enterococcus faecalis ATCC 29212]	0	46500000	0	66000000	0	1	0	1.4	0.505235	1	0	0	-13.2877	1	0	0	-13.2877	L	ssb
AIL03189.1	AIL03189.1 type 2 lantibiotic biosynthesis LanM family protein (plasmid) [Enterococcus faecalis ATCC 29212]	0	24700000	0	96000000	233000	1	0	3.9	1.95852	1000	9.96578	0	-6.72804	1000	9.96578	0	-8.68656	V	salB
AIL03190.1	AIL03190.1 type 2 lantibiotic, family protein (plasmid) [Enterococcus faecalis ATCC 29212]	0	405000	0	2000000	145000	1	0	4.9	2.30401	1000	9.96578	0.4	-1.48187	1000	9.96578	0.1	-3.78588	S	-
AIL03196.1	AIL03196.1 putative lipoprotein (plasmid) [Enterococcus faecalis ATCC 29212]	0	16400000	0	0	0	1	0	0	-13.2877	1	0	0	-13.2877	1	0	1	0	CO	-
AIL03200.1	AIL03200.1 cobQ/CobB/MinD/ParA nucleotide binding domain protein (plasmid) [Enterococcus faecalis ATCC 29212]	0	65600000	0	94200000	8170000	1	0	1.4	0.522031	1000	9.96578	0.1	-3.00529	1000	9.96578	0.1	-3.52732	D	-
AIL03202.1	AIL03202.1 ABC transporter family protein (plasmid) [Enterococcus faecalis ATCC 29212]	0	17900000	0	52200000	784000	1	0	2.9	1.54409	1000	9.96578	0	-4.51296	1000	9.96578	0	-6.05705	V	lanT
AIL03205.1	AIL03205.1 glycosyl transferase 2 family protein (plasmid) [Enterococcus faecalis ATCC 29212]	0	17100000	0	1780000	735000	1	0	0.1	-3.26405	1000	9.96578	0	-4.54011	1000	9.96578	0.4	-1.27606	M	-
AIL03207.1	AIL03207.1 putative cylI (plasmid) [Enterococcus faecalis ATCC 29212]	0	6120000	0	23500000	356000	1	0	3.8	1.94106	1000	9.96578	0.1	-4.10358	1000	9.96578	0	-6.04464	S	-
AIL03215.1	AIL03215.1 aspartate 1-decarboxylase [Enterococcus faecalis ATCC 29212]	0	326000000	0	225000000	79200000	1	0	0.7	-0.534947	1000	9.96578	0.2	-2.0413	1000	9.96578	0.4	-1.50635	H	panD
AIL03218.1	AIL03218.1 glyceraldehyde-3-phosphate dehydrogenase, type I [Enterococcus faecalis ATCC 29212]	0	4950000000	0	809000000	107000000	1	0	0.2	-2.61322	1000	9.96578	0	-5.53175	1000	9.96578	0.1	-2.91853	G	gap
AIL03219.1	AIL03219.1 phosphate ABC transporter, permease protein PstA [Enterococcus faecalis ATCC 29212]	0	4520000	0	5040000	0	1	0	1.1	0.157101	1	0	0	-13.2877	1	0	0	-13.2877	P	pstA
AIL03223.1	AIL03223.1 adenylosuccinate synthase [Enterococcus faecalis ATCC 29212]	0	130000000	0	702000000	70100000	1	0	5.4	2.43296	1000	9.96578	0.5	-0.891025	1000	9.96578	0.1	-3.32398	F	purA
AIL03225.1	AIL03225.1 DNA mismatch repair MutL family protein [Enterococcus faecalis ATCC 29212]	0	243000000	0	245000000	7450000	1	0	1	0.0118254	1000	9.96578	0	-5.02757	1000	9.96578	0	-5.0394	L	mutL
AIL03226.1	AIL03226.1 RNA polymerase sigma factor RpoD [Enterococcus faecalis ATCC 29212]	0	283000000	758000	196000000	26200000	1000	9.96578	0.7	-0.529948	1000	9.96578	0.1	-3.43316	34.6	5.11123	0.1	-2.90321	K	sigA
AIL03230.1	AIL03230.1 UDP-N-acetylglucosamine 1-carboxyvinyltransferase [Enterococcus faecalis ATCC 29212]	0	178000000	0	316000000	12600000	1	0	1.8	0.828047	1000	9.96578	0.1	-3.82038	1000	9.96578	0	-4.64843	M	murA
AIL03231.1	AIL03231.1 formate--tetrahydrofolate ligase family protein [Enterococcus faecalis ATCC 29212]	0	430000000	0	232000000	13300000	1	0	0.5	-0.890212	1000	9.96578	0	-5.01484	1000	9.96578	0.1	-4.12463	F	fhs
AIL03232.1	AIL03232.1 inosine-5'-monophosphate dehydrogenase [Enterococcus faecalis ATCC 29212]	0	2650000000	0	2950000000	402000000	1	0	1.1	0.154723	1000	9.96578	0.2	-2.72072	1000	9.96578	0.1	-2.87545	F	guaB
AIL03242.1	AIL03242.1 RIP metalloprotease RseP [Enterococcus faecalis ATCC 29212]	0	12900000	0	56900000	0	1	0	4.4	2.14106	1	0	0	-13.2877	1	0	0	-13.2877	M	rseP
AIL03243.1	AIL03243.1 thiol reductant ABC exporter, CydC subunit [Enterococcus faecalis ATCC 29212]	0	9740000	0	0	0	1	0	0	-13.2877	1	0	0	-13.2877	1	0	1	0	CO	cydD
AIL03244.1	AIL03244.1 glycosyl transferase 2 family protein [Enterococcus faecalis ATCC 29212]	0	27000000	0	35100000	812000	1	0	1.3	0.378512	1000	9.96578	0	-5.05534	1000	9.96578	0	-5.43385	S	-
AIL03248.1	AIL03248.1 thioesterase superfamily protein [Enterococcus faecalis ATCC 29212]	0	145000000	0	165000000	2980000	1	0	1.1	0.186413	1000	9.96578	0	-5.6046	1000	9.96578	0	-5.79101	K	ytoI
AIL03250.1	AIL03250.1 bacterial extracellular solute-binding family protein [Enterococcus faecalis ATCC 29212]	0	695000000	0	301000000	34100000	1	0	0.4	-1.20725	1000	9.96578	0	-4.34917	1000	9.96578	0.1	-3.14192	G	malE
AIL03252.1	AIL03252.1 ribosomal L10 family protein [Enterococcus faecalis ATCC 29212]	10300000	1710000000	21500000	2300000000	649000000	2.1	1.06169	1.3	0.427638	63	5.9775	0.4	-1.39771	30.2	4.91581	0.3	-1.82534	J	rplJ
AIL03254.1	AIL03254.1 S4 domain protein [Enterococcus faecalis ATCC 29212]	0	7430000	0	7020000	0	1	0	0.9	-0.0818912	1	0	0	-13.2877	1	0	0	-13.2877	J	yabO
AIL03256.1	AIL03256.1 mga helix-turn-helix domain protein [Enterococcus faecalis ATCC 29212]	625000	16400000	0	56900000	0	0	-13.2877	3.5	1.79473	0	-13.2877	0	-13.2877	1	0	0	-13.2877	K	-
AIL03257.1	AIL03257.1 heme ABC exporter, ATP-binding protein CcmA [Enterococcus faecalis ATCC 29212]	0	30500000	0	81400000	5820000	1	0	2.7	1.41622	1000	9.96578	0.2	-2.38972	1000	9.96578	0.1	-3.80594	S	ydiF
AIL03258.1	AIL03258.1 inner membrane transporter ycaM [Enterococcus faecalis ATCC 29212]	0	1610000	0	4950000	0	1	0	3.1	1.62037	1	0	0	-13.2877	1	0	0	-13.2877	E	ycaM
AIL03259.1	AIL03259.1 AAA domain protein [Enterococcus faecalis ATCC 29212]	0	961000	0	6620000	177000	1	0	6.9	2.78422	1000	9.96578	0.2	-2.44079	1000	9.96578	0	-5.22501	L	yhaN
AIL03260.1	AIL03260.1 glycosyl transferase 2 family protein [Enterococcus faecalis ATCC 29212]	0	66300000	0	123000000	7300000	1	0	1.9	0.891578	1000	9.96578	0.1	-3.18304	1000	9.96578	0.1	-4.07462	M	-
AIL03262.1	AIL03262.1 transcription antitermination factor NusB [Enterococcus faecalis ATCC 29212]	0	36000000	0	25500000	7280000	1	0	0.7	-0.4975	1000	9.96578	0.2	-2.30599	1000	9.96578	0.3	-1.80849	K	nusB
AIL03265.1	AIL03265.1 formate acetyltransferase [Enterococcus faecalis ATCC 29212]	0	23600000000	26600000	8540000000	2500000000	1000	9.96578	0.4	-1.46648	1000	9.96578	0.1	-3.23879	94	6.55436	0.3	-1.77231	C	pflB
AIL03266.1	AIL03266.1 30S ribosomal protein S8 [Enterococcus faecalis ATCC 29212]	0	1930000000	0	2110000000	394000000	1	0	1.1	0.128642	1000	9.96578	0.2	-2.29233	1000	9.96578	0.2	-2.42098	J	rpsH
AIL03267.1	AIL03267.1 hypothetical protein DR75_690 [Enterococcus faecalis ATCC 29212]	0	26000000	0	43700000	7300000	1	0	1.7	0.749122	1000	9.96578	0.3	-1.83254	1000	9.96578	0.2	-2.58166	S	yrvD
AIL03269.1	AIL03269.1 cytidine deaminase [Enterococcus faecalis ATCC 29212]	0	59100000	0	29500000	4810000	1	0	0.5	-1.00244	1000	9.96578	0.1	-3.61905	1000	9.96578	0.2	-2.61661	F	cdd
AIL03270.1	AIL03270.1 branched-chain phosphotransacylase [Enterococcus faecalis ATCC 29212]	0	12500000	0	89900000	1990000	1	0	7.2	2.84639	1000	9.96578	0.2	-2.65109	1000	9.96578	0	-5.49748	C	ptb
AIL03272.1	AIL03272.1 ribosomal S9/S16 family protein [Enterococcus faecalis ATCC 29212]	0	4140000000	0	987000000	804000000	1	0	0.2	-2.06851	1000	9.96578	0.2	-2.36436	1000	9.96578	0.8	-0.295855	J	rpsI
AIL03274.1	AIL03274.1 transporter associated domain protein [Enterococcus faecalis ATCC 29212]	0	22000000	0	113000000	10000000	1	0	5.1	2.36075	1000	9.96578	0.5	-1.1375	1000	9.96578	0.1	-3.49825	S	hlyX
AIL03275.1	AIL03275.1 yjeF-related protein [Enterococcus faecalis ATCC 29212]	0	7150000	0	3970000	0	1	0	0.6	-0.848804	1	0	0	-13.2877	1	0	0	-13.2877	H	nnrD
AIL03276.1	AIL03276.1 polysaccharide biosynthesis family protein [Enterococcus faecalis ATCC 29212]	0	1660000	0	6560000	0	1	0	4	1.98251	1	0	0	-13.2877	1	0	0	-13.2877	S	ytgP
AIL03277.1	AIL03277.1 23S rRNA (uracil-5-)-methyltransferase RumA [Enterococcus faecalis ATCC 29212]	0	136000000	0	273000000	18500000	1	0	2	1.00529	1000	9.96578	0.1	-2.87801	1000	9.96578	0.1	-3.8833	J	rumA_2
AIL03278.1	AIL03278.1 DNA-binding regulatory, YebC/PmpR family protein [Enterococcus faecalis ATCC 29212]	0	254000000	0	181000000	60200000	1	0	0.7	-0.488839	1000	9.96578	0.2	-2.07699	1000	9.96578	0.3	-1.58815	K	yeeN
AIL03279.1	AIL03279.1 thioredoxin-disulfide reductase [Enterococcus faecalis ATCC 29212]	0	629000000	0	295000000	38800000	1	0	0.5	-1.09235	1000	9.96578	0.1	-4.01893	1000	9.96578	0.1	-2.92659	C	trxB
AIL03282.1	AIL03282.1 dienelactone hydrolase family protein [Enterococcus faecalis ATCC 29212]	0	18300000	0	44500000	1790000	1	0	2.4	1.28196	1000	9.96578	0.1	-3.35381	1000	9.96578	0	-4.63577	S	ybcH
AIL03284.1	AIL03284.1 glutamyl aminopeptidase [Enterococcus faecalis ATCC 29212]	0	1000000000	0	928000000	94900000	1	0	0.9	-0.107803	1000	9.96578	0.1	-3.39745	1000	9.96578	0.1	-3.28964	E	pepA
AIL03285.1	AIL03285.1 glycosyl hydrolase family 20, catalytic domain protein [Enterococcus faecalis ATCC 29212]	0	19600000	0	115000000	1080000	1	0	5.9	2.55271	1000	9.96578	0.1	-4.18175	1000	9.96578	0	-6.73446	G	strH
AIL03287.1	AIL03287.1 queT transporter family protein [Enterococcus faecalis ATCC 29212]	0	0	0	8130000	0	1	0	1000	9.96578	1	0	1	0	1	0	0	-13.2877	S	queT
AIL03288.1	AIL03288.1 peptide chain release factor 2 [Enterococcus faecalis ATCC 29212]	0	70000000	0	35800000	4350000	1	0	0.5	-0.967395	1000	9.96578	0.1	-4.00827	1000	9.96578	0.1	-3.04087	J	prfB
AIL03289.1	AIL03289.1 metallo-beta-lactamase superfamily protein [Enterococcus faecalis ATCC 29212]	0	0	0	4210000	0	1	0	1000	9.96578	1	0	1	0	1	0	0	-13.2877	S	vicX
AIL03290.1	AIL03290.1 flavocytochrome c family protein [Enterococcus faecalis ATCC 29212]	0	1460000000	0	1500000000	736000000	1	0	1	0.0389941	1000	9.96578	0.5	-0.988191	1000	9.96578	0.5	-1.02718	C	frdC
AIL03292.1	AIL03292.1 hypothetical protein DR75_2452 [Enterococcus faecalis ATCC 29212]	0	14800000	0	1520000	0	1	0	0.1	-3.28345	1	0	0	-13.2877	1	0	0	-13.2877	S	-
AIL03294.1	AIL03294.1 antibiotic biosynthesis monooxygenase family protein [Enterococcus faecalis ATCC 29212]	0	0	0	10200000	0	1	0	1000	9.96578	1	0	1	0	1	0	0	-13.2877	S	-
AIL03295.1	AIL03295.1 mechanosensitive ion channel family protein [Enterococcus faecalis ATCC 29212]	0	18600000	0	14500000	0	1	0	0.8	-0.35925	1	0	0	-13.2877	1	0	0	-13.2877	M	ykuT
AIL03296.1	AIL03296.1 ribosomal subunit interface protein [Enterococcus faecalis ATCC 29212]	0	1490000000	7100000	170000000	58300000	1000	9.96578	0.1	-3.13171	1000	9.96578	0	-4.67567	8.2	3.0376	0.3	-1.54397	J	hpf
AIL03297.1	AIL03297.1 hypothetical protein DR75_900 [Enterococcus faecalis ATCC 29212]	0	87500000	0	69000000	16000000	1	0	0.8	-0.342687	1000	9.96578	0.2	-2.45121	1000	9.96578	0.2	-2.10852	-	-
AIL03303.1	AIL03303.1 feoA domain protein [Enterococcus faecalis ATCC 29212]	0	48500000	0	5110000	0	1	0	0.1	-3.24659	1	0	0	-13.2877	1	0	0	-13.2877	P	feoA
AIL03306.1	AIL03306.1 organic hydroperoxide resistance protein ohrB [Enterococcus faecalis ATCC 29212]	0	6380000000	8800000	618000000	236000000	1000	9.96578	0.1	-3.36788	1000	9.96578	0	-4.7567	26.8	4.74514	0.4	-1.38882	O	ohrA
AIL03308.1	AIL03308.1 ribosomal protein S7 [Enterococcus faecalis ATCC 29212]	0	2820000000	0	1870000000	465000000	1	0	0.7	-0.592657	1000	9.96578	0.2	-2.60039	1000	9.96578	0.2	-2.00774	J	rpsG
AIL03309.1	AIL03309.1 HTH domain protein [Enterococcus faecalis ATCC 29212]	0	394000000	0	173000000	10500000	1	0	0.4	-1.18742	1000	9.96578	0	-5.22973	1000	9.96578	0.1	-4.04231	S	-
AIL03310.1	AIL03310.1 helix-turn-helix family protein [Enterococcus faecalis ATCC 29212]	0	3960000	0	0	0	1	0	0	-13.2877	1	0	0	-13.2877	1	0	1	0	K	-
AIL03312.1	AIL03312.1 ribosome biogenesis GTP-binding protein YsxC [Enterococcus faecalis ATCC 29212]	0	106000000	0	152000000	10900000	1	0	1.4	0.520007	1000	9.96578	0.1	-3.28166	1000	9.96578	0.1	-3.80167	D	engB
AIL03313.1	AIL03313.1 ATP-dependent Clp protease, ATP-binding subunit ClpX [Enterococcus faecalis ATCC 29212]	0	289000000	0	525000000	71300000	1	0	1.8	0.861248	1000	9.96578	0.2	-2.0191	1000	9.96578	0.1	-2.88034	O	clpX
AIL03314.1	AIL03314.1 peptide deformylase [Enterococcus faecalis ATCC 29212]	0	634000000	0	332000000	77700000	1	0	0.5	-0.9333	1000	9.96578	0.1	-3.0285	1000	9.96578	0.2	-2.0952	J	def
AIL03315.1	AIL03315.1 signal peptidase II [Enterococcus faecalis ATCC 29212]	0	12700000	0	25400000	526000	1	0	2	1	1000	9.96578	0	-4.59362	1000	9.96578	0	-5.59362	MU	lspA
AIL03317.1	AIL03317.1 hypothetical protein DR75_1618 [Enterococcus faecalis ATCC 29212]	0	581000000	0	478000000	50400000	1	0	0.8	-0.281528	1000	9.96578	0.1	-3.52704	1000	9.96578	0.1	-3.24551	J	rnjA
AIL03318.1	AIL03318.1 DNA gyrase, A subunit [Enterococcus faecalis ATCC 29212]	0	294000000	0	639000000	62900000	1	0	2.2	1.12	1000	9.96578	0.2	-2.22468	1000	9.96578	0.1	-3.34468	L	gyrA
AIL03319.1	AIL03319.1 UDP-N-acetylmuramoylalanine--D-glutamate ligase [Enterococcus faecalis ATCC 29212]	0	238000000	0	209000000	15000000	1	0	0.9	-0.187459	1000	9.96578	0.1	-3.98793	1000	9.96578	0.1	-3.80047	M	murD
AIL03320.1	AIL03320.1 hypothetical protein DR75_1888 [Enterococcus faecalis ATCC 29212]	0	202000000	0	81400000	3380000	1	0	0.4	-1.31125	1000	9.96578	0	-5.90119	1000	9.96578	0	-4.58993	S	cinA
AIL03324.1	AIL03324.1 citrate transporter family protein [Enterococcus faecalis ATCC 29212]	0	956000	0	8600000	0	1	0	9	3.16925	1	0	0	-13.2877	1	0	0	-13.2877	EG	yojA
AIL03329.1	AIL03329.1 dihydropteroate synthase [Enterococcus faecalis ATCC 29212]	0	26000000	0	19500000	0	1	0	0.8	-0.415037	1	0	0	-13.2877	1	0	0	-13.2877	H	folP
AIL03330.1	AIL03330.1 hypothetical protein DR75_442 [Enterococcus faecalis ATCC 29212]	0	2320000000	0	455000000	68600000	1	0	0.2	-2.35019	1000	9.96578	0	-5.07977	1000	9.96578	0.2	-2.72959	S	-
AIL03331.1	AIL03331.1 glycerate kinase family protein [Enterococcus faecalis ATCC 29212]	0	0	0	21300000	2850000	1	0	1000	9.96578	1000	9.96578	1000	9.96578	1000	9.96578	0.1	-2.90182	G	glxK
AIL03333.1	AIL03333.1 hemolysin TlyA family protein [Enterococcus faecalis ATCC 29212]	0	11800000	0	54800000	2360000	1	0	4.6	2.21539	1000	9.96578	0.2	-2.32193	1000	9.96578	0	-4.53732	J	rrmJ
AIL03334.1	AIL03334.1 polyribonucleotide nucleotidyltransferase [Enterococcus faecalis ATCC 29212]	0	896000000	0	1140000000	124000000	1	0	1.3	0.347463	1000	9.96578	0.1	-2.85316	1000	9.96578	0.1	-3.20062	J	pnp
AIL03335.1	AIL03335.1 CBS domain protein [Enterococcus faecalis ATCC 29212]	0	650000000	0	270000000	8680000	1	0	0.4	-1.26748	1000	9.96578	0	-6.2266	1000	9.96578	0	-4.95912	K	ccpN
AIL03337.1	AIL03337.1 amylo-alpha-1,6-glucosidase family protein [Enterococcus faecalis ATCC 29212]	0	484000	0	0	0	1	0	0	-13.2877	1	0	0	-13.2877	1	0	1	0	G	chvB1
AIL03338.1	AIL03338.1 aspartyl/glutamyl-tRNA(Asn/Gln) amidotransferase, A subunit [Enterococcus faecalis ATCC 29212]	0	1870000000	0	1770000000	244000000	1	0	0.9	-0.0792889	1000	9.96578	0.1	-2.93809	1000	9.96578	0.1	-2.8588	F	gatA
AIL03341.1	AIL03341.1 helicase-exonuclease AddAB, AddA subunit [Enterococcus faecalis ATCC 29212]	0	142000000	0	197000000	171000	1	0	1.4	0.472305	1000	9.96578	0	-9.69768	1000	9.96578	0	-10.17	L	addA
AIL03342.1	AIL03342.1 basic membrane family protein [Enterococcus faecalis ATCC 29212]	0	8050000000	0	5950000000	1080000000	1	0	0.7	-0.436099	1000	9.96578	0.1	-2.89796	1000	9.96578	0.2	-2.46186	S	tcsA
AIL03344.1	AIL03344.1 DNA repair protein RadA [Enterococcus faecalis ATCC 29212]	0	20400000	0	31100000	2100000	1	0	1.5	0.608345	1000	9.96578	0.1	-3.28011	1000	9.96578	0.1	-3.88845	O	radA
AIL03347.1	AIL03347.1 2-dehydro-3-deoxyphosphogluconate aldolase [Enterococcus faecalis ATCC 29212]	0	43400000	0	14300000	6460000	1	0	0.3	-1.60168	1000	9.96578	0.1	-2.74809	1000	9.96578	0.5	-1.14641	S	-
AIL03349.1	AIL03349.1 thymidylate kinase [Enterococcus faecalis ATCC 29212]	0	52400000	0	136000000	16400000	1	0	2.6	1.37597	1000	9.96578	0.3	-1.67587	1000	9.96578	0.1	-3.05184	F	tmk
AIL03350.1	AIL03350.1 2-oxoisovalerate dehydrogenase subunit beta [Enterococcus faecalis ATCC 29212]	0	25400000	0	349000000	8320000	1	0	13.7	3.78033	1000	9.96578	0.3	-1.61017	1000	9.96578	0	-5.3905	C	bfmBAB
AIL03351.1	AIL03351.1 ATP-dependent protease HslVU, ATPase subunit [Enterococcus faecalis ATCC 29212]	25000000	879000000	14800000	1730000000	125000000	0.6	-0.756331	2	0.976837	5	2.32193	0.1	-2.81394	8.4	3.07826	0.1	-3.79077	O	hslU
AIL03352.1	AIL03352.1 biotin--[acetyl-CoA-carboxylase] ligase [Enterococcus faecalis ATCC 29212]	0	12300000	0	36400000	7500000	1	0	3	1.56528	1000	9.96578	0.6	-0.713696	1000	9.96578	0.2	-2.27898	K	birA
AIL03353.1	AIL03353.1 hypothetical protein DR75_255 [Enterococcus faecalis ATCC 29212]	0	205000000	0	100000000	0	1	0	0.5	-1.03562	1	0	0	-13.2877	1	0	0	-13.2877	K	-
AIL03359.1	AIL03359.1 mga helix-turn-helix domain protein [Enterococcus faecalis ATCC 29212]	0	0	0	2270000	0	1	0	1000	9.96578	1	0	1	0	1	0	0	-13.2877	K	-
AIL03362.1	AIL03362.1 hypothetical protein DR75_2725 [Enterococcus faecalis ATCC 29212]	0	41600000	0	19100000	0	1	0	0.5	-1.12301	1	0	0	-13.2877	1	0	0	-13.2877	-	-
AIL03364.1	AIL03364.1 'Cold-shock' DNA-binding domain protein [Enterococcus faecalis ATCC 29212]	0	13200000	0	21700000	5990000	1	0	1.6	0.717157	1000	9.96578	0.5	-1.13991	1000	9.96578	0.3	-1.85707	K	cspA
AIL03365.1	AIL03365.1 ABC transporter family protein [Enterococcus faecalis ATCC 29212]	0	182000000	0	165000000	4600000	1	0	0.9	-0.141472	1000	9.96578	0	-5.30616	1000	9.96578	0	-5.16469	V	-
AIL03366.1	AIL03366.1 protease synthase and sporulation negative regulatory protein PAI 1 [Enterococcus faecalis ATCC 29212]	0	35500000	0	64200000	6090000	1	0	1.8	0.854754	1000	9.96578	0.2	-2.5433	1000	9.96578	0.1	-3.39806	K	paiA
AIL03373.1	AIL03373.1 PD-(D/E)XK nuclease superfamily protein [Enterococcus faecalis ATCC 29212]	0	0	0	8430000	0	1	0	1000	9.96578	1	0	1	0	1	0	0	-13.2877	L	rexB
AIL03376.1	AIL03376.1 mannose-6-phosphate isomerase, class I [Enterococcus faecalis ATCC 29212]	0	518000000	0	87700000	48100000	1	0	0.2	-2.5623	1000	9.96578	0.1	-3.42884	1000	9.96578	0.5	-0.86654	G	manA
AIL03379.1	AIL03379.1 DNA topoisomerase III family protein [Enterococcus faecalis ATCC 29212]	0	10700000	0	16700000	1550000	1	0	1.6	0.642237	1000	9.96578	0.1	-2.78727	1000	9.96578	0.1	-3.42951	L	topB
AIL03384.1	AIL03384.1 pyruvate kinase [Enterococcus faecalis ATCC 29212]	0	6440000000	7480000	5990000000	915000000	1000	9.96578	0.9	-0.104505	1000	9.96578	0.1	-2.81522	122.3	6.93459	0.2	-2.71071	G	pyk
AIL03385.1	AIL03385.1 regulatory msrR domain protein [Enterococcus faecalis ATCC 29212]	0	17200000	0	6960000	0	1	0	0.4	-1.30525	1	0	0	-13.2877	1	0	0	-13.2877	K	msrR
AIL03386.1	AIL03386.1 GTP-sensing transcriptional pleiotropic repressor CodY [Enterococcus faecalis ATCC 29212]	0	610000000	0	757000000	37000000	1	0	1.2	0.311484	1000	9.96578	0.1	-4.04321	1000	9.96578	0	-4.3547	K	codY
AIL03387.1	AIL03387.1 PTS system mannose/fructose/sorbose IID component family protein [Enterococcus faecalis ATCC 29212]	0	0	0	2790000	0	1	0	1000	9.96578	1	0	1	0	1	0	0	-13.2877	G	-
AIL03388.1	AIL03388.1 peptide methionine sulfoxide reductase MsrB [Enterococcus faecalis ATCC 29212]	0	52900000	0	15300000	12400000	1	0	0.3	-1.78974	1000	9.96578	0.2	-2.09293	1000	9.96578	0.8	-0.303192	O	msrB
AIL03389.1	AIL03389.1 ATP-NAD kinase family protein [Enterococcus faecalis ATCC 29212]	0	2970000	0	1120000	0	1	0	0.4	-1.40696	1	0	0	-13.2877	1	0	0	-13.2877	H	nadK
AIL03390.1	AIL03390.1 ABC transporter family protein [Enterococcus faecalis ATCC 29212]	0	2200000	0	1180000	0	1	0	0.5	-0.898717	1	0	0	-13.2877	1	0	0	-13.2877	P	yclP
AIL03391.1	AIL03391.1 hypothetical protein DR75_1893 [Enterococcus faecalis ATCC 29212]	0	69300000	0	16400000	1840000	1	0	0.2	-2.07916	1000	9.96578	0	-5.23508	1000	9.96578	0.1	-3.15592	-	-
AIL03392.1	AIL03392.1 nitroreductase family protein [Enterococcus faecalis ATCC 29212]	0	27100000	0	265000000	38300000	1	0	9.8	3.28963	1000	9.96578	1.4	0.499052	1000	9.96578	0.1	-2.79058	S	XK27_02070
AIL03396.1	AIL03396.1 UDP-N-acetylglucosamine diphosphorylase/glucosamine-1-phosphate N-acetyltransferase [Enterococcus faecalis ATCC 29212]	0	1070000000	0	821000000	120000000	1	0	0.8	-0.382157	1000	9.96578	0.1	-3.1565	1000	9.96578	0.1	-2.77435	M	glmU
AIL03397.1	AIL03397.1 helix-turn-helix family protein [Enterococcus faecalis ATCC 29212]	0	776000	0	0	0	1	0	0	-13.2877	1	0	0	-13.2877	1	0	1	0	K	-
AIL03401.1	AIL03401.1 bacterial regulatory s, tetR family protein [Enterococcus faecalis ATCC 29212]	0	347000000	0	66100000	3950000	1	0	0.2	-2.39221	1000	9.96578	0	-6.45694	1000	9.96578	0.1	-4.06473	K	-
AIL03402.1	AIL03402.1 hypothetical protein DR75_693 [Enterococcus faecalis ATCC 29212]	0	146000000	0	103000000	25100000	1	0	0.7	-0.503324	1000	9.96578	0.2	-2.54021	1000	9.96578	0.2	-2.03689	S	-
AIL03404.1	AIL03404.1 amidase family protein [Enterococcus faecalis ATCC 29212]	0	3110000	0	5090000	0	1	0	1.6	0.710751	1	0	0	-13.2877	1	0	0	-13.2877	J	nylA
AIL03405.1	AIL03405.1 chaperonin GroL [Enterococcus faecalis ATCC 29212]	0	6610000000	0	7800000000	2350000000	1	0	1.2	0.238824	1000	9.96578	0.4	-1.49199	1000	9.96578	0.3	-1.73081	O	groL
AIL03408.1	AIL03408.1 helix-turn-helix family protein [Enterococcus faecalis ATCC 29212]	0	2830000	0	0	0	1	0	0	-13.2877	1	0	0	-13.2877	1	0	1	0	K	-
AIL03409.1	AIL03409.1 ribosomal protein S16 [Enterococcus faecalis ATCC 29212]	0	34300000	0	0	600000	1	0	0	-13.2877	1000	9.96578	0	-5.8371	1000	9.96578	1000	9.96578	J	rpsP
AIL03410.1	AIL03410.1 sensory box protein [Enterococcus faecalis ATCC 29212]	0	34400000	0	84200000	7620000	1	0	2.4	1.29141	1000	9.96578	0.2	-2.17455	1000	9.96578	0.1	-3.46596	S	-
AIL03411.1	AIL03411.1 hypothetical protein DR75_2749 [Enterococcus faecalis ATCC 29212]	0	15800000	0	0	0	1	0	0	-13.2877	1	0	0	-13.2877	1	0	1	0	S	-
AIL03415.1	AIL03415.1 eukaryotic-type carbonic anhydrase family protein [Enterococcus faecalis ATCC 29212]	0	1420000	0	488000	0	1	0	0.3	-1.54094	1	0	0	-13.2877	1	0	0	-13.2877	P	cah
AIL03416.1	AIL03416.1 O-succinylbenzoate-CoA ligase [Enterococcus faecalis ATCC 29212]	0	11900000	0	16700000	0	1	0	1.4	0.488887	1	0	0	-13.2877	1	0	0	-13.2877	H	menE
AIL03417.1	AIL03417.1 thiazole biosynthesis ThiG family protein [Enterococcus faecalis ATCC 29212]	0	92800000	0	46300000	294000	1	0	0.5	-1.00311	1000	9.96578	0	-8.30216	1000	9.96578	0	-7.29905	G	nanE
AIL03418.1	AIL03418.1 formate/nitrite transporter family protein [Enterococcus faecalis ATCC 29212]	0	0	0	22900000	0	1	0	1000	9.96578	1	0	1	0	1	0	0	-13.2877	P	-
AIL03420.1	AIL03420.1 nitroreductase [Enterococcus faecalis ATCC 29212]	0	0	0	16700000	3030000	1	0	1000	9.96578	1000	9.96578	1000	9.96578	1000	9.96578	0.2	-2.46246	C	ydgI
AIL03421.1	AIL03421.1 binding--dependent transport system inner membrane component family protein [Enterococcus faecalis ATCC 29212]	0	12100000	0	12300000	0	1	0	1	0.0236513	1	0	0	-13.2877	1	0	0	-13.2877	U	-
AIL03425.1	AIL03425.1 enoyl-[acyl-carrier-protein] reductase [NADH] [Enterococcus faecalis ATCC 29212]	0	3120000000	0	3110000000	356000000	1	0	1	-0.00463145	1000	9.96578	0.1	-3.1316	1000	9.96578	0.1	-3.12697	I	fabI
AIL03427.1	AIL03427.1 4-oxalocrotonate tautomerase enzyme family protein [Enterococcus faecalis ATCC 29212]	0	3250000	0	0	492000	1	0	0	-13.2877	1000	9.96578	0.2	-2.72371	1000	9.96578	1000	9.96578	G	dmpI
AIL03428.1	AIL03428.1 bifunctional protein pyrR [Enterococcus faecalis ATCC 29212]	0	68100000	0	533000000	51300000	1	0	7.8	2.96841	1000	9.96578	0.8	-0.408696	1000	9.96578	0.1	-3.3771	F	pyrR
AIL03429.1	AIL03429.1 DHH family protein [Enterococcus faecalis ATCC 29212]	0	33300000	0	17800000	0	1	0	0.5	-0.903645	1	0	0	-13.2877	1	0	0	-13.2877	T	yybT
AIL03431.1	AIL03431.1 hypothetical protein DR75_163 [Enterococcus faecalis ATCC 29212]	0	50900000	0	143000000	15500000	1	0	2.8	1.49028	1000	9.96578	0.3	-1.7154	1000	9.96578	0.1	-3.20568	S	-
AIL03433.1	AIL03433.1 pyruvate dehydrogenase (acetyl-transferring) E1 component, alpha subunit [Enterococcus faecalis ATCC 29212]	0	15600000000	47400000	4900000000	1160000000	1000	9.96578	0.3	-1.67069	1000	9.96578	0.1	-3.74935	24.5	4.61309	0.2	-2.07866	C	pdhA
AIL03437.1	AIL03437.1 hypothetical protein DR75_2141 [Enterococcus faecalis ATCC 29212]	0	104000000	0	85000000	0	1	0	0.8	-0.291049	1	0	0	-13.2877	1	0	0	-13.2877	K	argR1
AIL03439.1	AIL03439.1 sensory box protein [Enterococcus faecalis ATCC 29212]	0	4900000	0	7740000	0	1	0	1.6	0.659552	1	0	0	-13.2877	1	0	0	-13.2877	T	phoR
AIL03440.1	AIL03440.1 ABC transporter family protein [Enterococcus faecalis ATCC 29212]	0	1660000	0	1770000	562000	1	0	1.1	0.0925661	1000	9.96578	0.3	-1.56254	1000	9.96578	0.3	-1.65511	V	vex2
AIL03441.1	AIL03441.1 ankyrin repeat family domain protein [Enterococcus faecalis ATCC 29212]	0	397000000	0	97200000	286000	1	0	0.2	-2.03011	1000	9.96578	0	-10.4389	1000	9.96578	0	-8.4088	S	-
AIL03442.1	AIL03442.1 NLPA lipofamily protein [Enterococcus faecalis ATCC 29212]	0	50700000	0	169000000	28000000	1	0	3.3	1.73697	1000	9.96578	0.6	-0.856559	1000	9.96578	0.2	-2.59352	M	metQ
AIL03443.1	AIL03443.1 hxlR-like helix-turn-helix family protein [Enterococcus faecalis ATCC 29212]	0	11100000	0	0	0	1	0	0	-13.2877	1	0	0	-13.2877	1	0	1	0	K	yodB
AIL03444.1	AIL03444.1 disA bacterial checkpoint controller nucleotide-binding family protein [Enterococcus faecalis ATCC 29212]	0	47600000	0	67500000	6810000	1	0	1.4	0.503926	1000	9.96578	0.1	-2.80523	1000	9.96578	0.1	-3.30916	S	dacA
AIL03445.1	AIL03445.1 putative HAD-hydrolase yfnB [Enterococcus faecalis ATCC 29212]	0	0	0	6330000	292000	1	0	1000	9.96578	1000	9.96578	1000	9.96578	1000	9.96578	0	-4.43817	S	yfnB
AIL03446.1	AIL03446.1 ABC transporter family protein [Enterococcus faecalis ATCC 29212]	0	51400000	0	81100000	3990000	1	0	1.6	0.657934	1000	9.96578	0.1	-3.68731	1000	9.96578	0	-4.34524	E	glnQ
AIL03449.1	AIL03449.1 alpha/beta hydrolase family protein [Enterococcus faecalis ATCC 29212]	0	139000000	0	42200000	5500000	1	0	0.3	-1.71977	1000	9.96578	0	-4.65951	1000	9.96578	0.1	-2.93974	S	XK27_00220
AIL03452.1	AIL03452.1 ketopantoate reductase PanE/ApbA family protein [Enterococcus faecalis ATCC 29212]	0	161000000	0	173000000	11900000	1	0	1.1	0.103711	1000	9.96578	0.1	-3.75803	1000	9.96578	0.1	-3.86174	I	gpsA
AIL03453.1	AIL03453.1 aldo/keto reductase family protein [Enterococcus faecalis ATCC 29212]	0	2390000000	0	694000000	104000000	1	0	0.3	-1.784	1000	9.96578	0	-4.52236	1000	9.96578	0.1	-2.73835	S	yvgN
AIL03455.1	AIL03455.1 acetolactate synthase, catabolic [Enterococcus faecalis ATCC 29212]	0	1830000000	3200000	533000000	36700000	1000	9.96578	0.3	-1.77964	1000	9.96578	0	-5.63992	11.5	3.51964	0.1	-3.86028	EH	alsS
AIL03457.1	AIL03457.1 UDP-N-acetylglucosamine 1-carboxyvinyltransferase [Enterococcus faecalis ATCC 29212]	0	13500000	0	137000000	6580000	1	0	10.1	3.34314	1000	9.96578	0.5	-1.0368	1000	9.96578	0	-4.37994	M	murA
AIL03458.1	AIL03458.1 bacterial extracellular solute-binding s, 3 family protein [Enterococcus faecalis ATCC 29212]	0	182000000	0	140000000	49000000	1	0	0.8	-0.378512	1000	9.96578	0.3	-1.89308	1000	9.96578	0.4	-1.51457	ET	peb1A
AIL03459.1	AIL03459.1 sodium ion-translocating decarboxylase, beta subunit [Enterococcus faecalis ATCC 29212]	0	45900000	0	23100000	846000	1	0	0.5	-0.990601	1000	9.96578	0	-5.76169	1000	9.96578	0	-4.77109	C	oadB
AIL03462.1	AIL03462.1 flavo, family protein [Enterococcus faecalis ATCC 29212]	0	52000000	0	54400000	8040000	1	0	1	0.065095	1000	9.96578	0.2	-2.69324	1000	9.96578	0.1	-2.75834	S	ytfP
AIL03465.1	AIL03465.1 von Willebrand factor type A domain protein [Enterococcus faecalis ATCC 29212]	0	1100000	0	4760000	467000	1	0	4.3	2.11346	1000	9.96578	0.4	-1.23601	1000	9.96578	0.1	-3.34947	M	yvcC
AIL03467.1	AIL03467.1 putative phospho-beta-glucosidase [Enterococcus faecalis ATCC 29212]	0	8420000	0	2080000	0	1	0	0.2	-2.01724	1	0	0	-13.2877	1	0	0	-13.2877	G	bglA
AIL03468.1	AIL03468.1 aminotransferase class I and II family protein [Enterococcus faecalis ATCC 29212]	0	127000000	0	192000000	2390000	1	0	1.5	0.596278	1000	9.96578	0	-5.73167	1000	9.96578	0	-6.32795	E	aspB
AIL03469.1	AIL03469.1 chorismate synthase [Enterococcus faecalis ATCC 29212]	0	148000000	0	485000000	40400000	1	0	3.3	1.71239	1000	9.96578	0.3	-1.87317	1000	9.96578	0.1	-3.58556	E	aroC
AIL03471.1	AIL03471.1 threonine--tRNA ligase [Enterococcus faecalis ATCC 29212]	0	441000000	0	363000000	44700000	1	0	0.8	-0.280809	1000	9.96578	0.1	-3.30243	1000	9.96578	0.1	-3.02162	J	thrS
AIL03473.1	AIL03473.1 4-(cytidine 5'-diphospho)-2-C-methyl-D-erythritol kinase [Enterococcus faecalis ATCC 29212]	0	26100000	0	36200000	840000	1	0	1.4	0.47194	1000	9.96578	0	-4.95752	1000	9.96578	0	-5.42946	F	ispE
AIL03474.1	AIL03474.1 oxidoreductase, NAD-binding Rossmann fold family protein [Enterococcus faecalis ATCC 29212]	0	214000000	0	176000000	0	1	0	0.8	-0.282035	1	0	0	-13.2877	1	0	0	-13.2877	S	ysjB
AIL03475.1	AIL03475.1 [citrate (pro-3S)-lyase] ligase [Enterococcus faecalis ATCC 29212]	0	935000000	0	155000000	21300000	1	0	0.2	-2.5927	1000	9.96578	0	-5.45604	1000	9.96578	0.1	-2.86334	H	citC
AIL03477.1	AIL03477.1 tRNA (5-methylaminomethyl-2-thiouridylate)-methyltransferase [Enterococcus faecalis ATCC 29212]	0	322000000	0	357000000	9630000	1	0	1.1	0.148863	1000	9.96578	0	-5.06338	1000	9.96578	0	-5.21224	J	mnmA
AIL03482.1	AIL03482.1 hypothetical protein DR75_210 [Enterococcus faecalis ATCC 29212]	0	48400000	0	27300000	9110000	1	0	0.6	-0.826106	1000	9.96578	0.2	-2.40948	1000	9.96578	0.3	-1.58338	S	-
AIL03483.1	AIL03483.1 calcium-translocating P-type ATPase, PMCA-type [Enterococcus faecalis ATCC 29212]	0	171000000	0	109000000	13000000	1	0	0.6	-0.649668	1000	9.96578	0.1	-3.71741	1000	9.96578	0.1	-3.06774	P	pmr1
AIL03484.1	AIL03484.1 hypothetical protein DR75_683 [Enterococcus faecalis ATCC 29212]	0	132000000	0	102000000	0	1	0	0.8	-0.371969	1	0	0	-13.2877	1	0	0	-13.2877	S	ypmS
AIL03485.1	AIL03485.1 hypothetical protein DR75_1062 [Enterococcus faecalis ATCC 29212]	0	0	0	0	2290000	1	0	1	0	1000	9.96578	1000	9.96578	1000	9.96578	1000	9.96578	J	-
AIL03486.1	AIL03486.1 hypothetical protein DR75_2656 [Enterococcus faecalis ATCC 29212]	0	2370000	0	6620000	0	1	0	2.8	1.48194	1	0	0	-13.2877	1	0	0	-13.2877	S	-
AIL03487.1	AIL03487.1 hypothetical protein DR75_1454 [Enterococcus faecalis ATCC 29212]	0	0	0	23900000	0	1	0	1000	9.96578	1	0	1	0	1	0	0	-13.2877	S	yaaT
AIL03488.1	AIL03488.1 histidine kinase family protein [Enterococcus faecalis ATCC 29212]	0	0	0	3430000	0	1	0	1000	9.96578	1	0	1	0	1	0	0	-13.2877	T	vraS
AIL03490.1	AIL03490.1 PTS system, glucose subfamily, IIA component domain protein [Enterococcus faecalis ATCC 29212]	0	51600000	0	16100000	4850000	1	0	0.3	-1.68031	1000	9.96578	0.1	-3.41131	1000	9.96578	0.3	-1.731	G	ptbA
AIL03491.1	AIL03491.1 preprotein translocase, SecY subunit [Enterococcus faecalis ATCC 29212]	0	86600000	0	175000000	4740000	1	0	2	1.01492	1000	9.96578	0.1	-4.19141	1000	9.96578	0	-5.20632	U	secY
AIL03493.1	AIL03493.1 phospholipase/Carboxylesterase family protein [Enterococcus faecalis ATCC 29212]	0	4230000	0	6110000	0	1	0	1.4	0.530515	1	0	0	-13.2877	1	0	0	-13.2877	S	yitV
AIL03494.1	AIL03494.1 UDP-N-acetylglucosamine 2-epimerase [Enterococcus faecalis ATCC 29212]	0	272000000	0	125000000	14200000	1	0	0.5	-1.12168	1000	9.96578	0.1	-4.25964	1000	9.96578	0.1	-3.13797	G	mnaA
AIL03495.1	AIL03495.1 hypothetical protein DR75_1096 [Enterococcus faecalis ATCC 29212]	0	0	0	44200000	896000	1	0	1000	9.96578	1000	9.96578	1000	9.96578	1000	9.96578	0	-5.6244	G	-
AIL03497.1	AIL03497.1 periplasmic binding family protein [Enterococcus faecalis ATCC 29212]	0	66300000	0	239000000	26000000	1	0	3.6	1.84993	1000	9.96578	0.4	-1.3505	1000	9.96578	0.1	-3.20043	P	-
AIL03498.1	AIL03498.1 mannosyl-glycoendo-beta-N-acetylglucosaminidase family protein [Enterococcus faecalis ATCC 29212]	0	1420000	0	2160000	294000	1	0	1.5	0.60514	1000	9.96578	0.2	-2.272	1000	9.96578	0.1	-2.87714	NU	acmA
AIL03500.1	AIL03500.1 regulatory protein spx [Enterococcus faecalis ATCC 29212]	0	32000000	0	53600000	6950000	1	0	1.7	0.744161	1000	9.96578	0.2	-2.20299	1000	9.96578	0.1	-2.94715	K	spxA
AIL03501.1	AIL03501.1 holo-ACP synthase CitX [Enterococcus faecalis ATCC 29212]	0	261000000	0	174000000	1300000	1	0	0.7	-0.584963	1000	9.96578	0	-7.64939	1000	9.96578	0	-7.06443	HI	citX
AIL03505.1	AIL03505.1 hypothetical protein DR75_1808 [Enterococcus faecalis ATCC 29212]	0	0	0	0	1000000	1	0	1	0	1000	9.96578	1000	9.96578	1000	9.96578	1000	9.96578	S	-
AIL03506.1	AIL03506.1 glycine cleavage H-family protein [Enterococcus faecalis ATCC 29212]	0	326000000	0	170000000	71500000	1	0	0.5	-0.939337	1000	9.96578	0.2	-2.18886	1000	9.96578	0.4	-1.24952	E	-
AIL03507.1	AIL03507.1 L-cystine uptake protein tcyP [Enterococcus faecalis ATCC 29212]	0	10500000	0	177000000	18400000	1	0	16.9	4.07529	1000	9.96578	1.8	0.809316	1000	9.96578	0.1	-3.26597	U	tcyP
AIL03509.1	AIL03509.1 streptomycin adenylyltransferase family protein [Enterococcus faecalis ATCC 29212]	0	0	0	1990000	0	1	0	1000	9.96578	1	0	1	0	1	0	0	-13.2877	G	aadK
AIL03510.1	AIL03510.1 PTS system, mannose/fructose/sorbose, IIB component family protein [Enterococcus faecalis ATCC 29212]	0	3360000000	0	4190000000	1410000000	1	0	1.2	0.318489	1000	9.96578	0.4	-1.25277	1000	9.96578	0.3	-1.57126	G	manL
AIL03511.1	AIL03511.1 ferredoxin (flavodoxin) oxidoreductase [Enterococcus faecalis ATCC 29212]	0	0	0	46400000	4250000	1	0	1000	9.96578	1000	9.96578	1000	9.96578	1000	9.96578	0.1	-3.44859	C	nifJ
AIL03513.1	AIL03513.1 translation elongation factor Ts [Enterococcus faecalis ATCC 29212]	0	3180000000	2420000	2880000000	846000000	1000	9.96578	0.9	-0.142958	1000	9.96578	0.3	-1.9103	349.6	8.44951	0.3	-1.76734	J	tsf
AIL03514.1	AIL03514.1 phospho-2-dehydro-3-deoxyheptonate aldolase [Enterococcus faecalis ATCC 29212]	0	455000000	0	473000000	100000000	1	0	1	0.0559736	1000	9.96578	0.2	-2.18587	1000	9.96578	0.2	-2.24184	E	aroF
AIL03515.1	AIL03515.1 hypothetical protein DR75_267 [Enterococcus faecalis ATCC 29212]	0	200000000	0	34200000	35200000	1	0	0.2	-2.54793	1000	9.96578	0.2	-2.50635	1000	9.96578	1	0.0415791	S	yrzL
AIL03516.1	AIL03516.1 ATP synthase (F/14-kDa) subunit [Enterococcus faecalis ATCC 29212]	0	5530000	0	6600000	0	1	0	1.2	0.255187	1	0	0	-13.2877	1	0	0	-13.2877	C	ntpG
AIL03521.1	AIL03521.1 hypothetical protein DR75_415 [Enterococcus faecalis ATCC 29212]	0	14300000	0	6280000	0	1	0	0.4	-1.18718	1	0	0	-13.2877	1	0	0	-13.2877	S	yjhE
AIL03522.1	AIL03522.1 acetyltransferase domain protein [Enterococcus faecalis ATCC 29212]	0	66200000	0	123000000	926000	1	0	1.9	0.893755	1000	9.96578	0	-6.15968	1000	9.96578	0	-7.05343	K	-
AIL03523.1	AIL03523.1 hypothetical protein DR75_58 [Enterococcus faecalis ATCC 29212]	0	46800000	0	38100000	0	1	0	0.8	-0.296718	1	0	0	-13.2877	1	0	0	-13.2877	S	ylmE
AIL03527.1	AIL03527.1 D-isomer specific 2-hydroxyacid dehydrogenase, NAD binding domain protein [Enterococcus faecalis ATCC 29212]	0	145000000	0	84300000	3600000	1	0	0.6	-0.782448	1000	9.96578	0	-5.33191	1000	9.96578	0	-4.54946	CH	-
AIL03531.1	AIL03531.1 rod shape-determining protein MreC [Enterococcus faecalis ATCC 29212]	0	171000000	0	270000000	9610000	1	0	1.6	0.658963	1000	9.96578	0.1	-4.15332	1000	9.96578	0	-4.81228	M	mreC
AIL03532.1	AIL03532.1 3-oxoacyl-[acyl-carrier-protein] reductase [Enterococcus faecalis ATCC 29212]	0	617000000	1190000	800000000	88600000	1000	9.96578	1.3	0.37473	1000	9.96578	0.1	-2.79989	74.5	6.21827	0.1	-3.17462	IQ	fabG
AIL03533.1	AIL03533.1 glucosamine-6-phosphate deaminase [Enterococcus faecalis ATCC 29212]	0	137000000	0	119000000	26900000	1	0	0.9	-0.203214	1000	9.96578	0.2	-2.3485	1000	9.96578	0.2	-2.14528	G	nagB
AIL03534.1	AIL03534.1 guanylate kinase [Enterococcus faecalis ATCC 29212]	0	89900000	0	282000000	42600000	1	0	3.1	1.6493	1000	9.96578	0.5	-1.07747	1000	9.96578	0.2	-2.72677	F	gmk
AIL03535.1	AIL03535.1 peptidase M20/M25/M40 family protein [Enterococcus faecalis ATCC 29212]	6280000	3600000	51300000	3150000	5670000	8.2	3.03012	0.9	-0.192645	0.9	-0.147416	1.6	0.655352	0.1	-3.17754	1.8	0.847997	E	-
AIL03536.1	AIL03536.1 hypothetical protein DR75_251 [Enterococcus faecalis ATCC 29212]	0	2990000	0	0	0	1	0	0	-13.2877	1	0	0	-13.2877	1	0	1	0	F	yunD
AIL03537.1	AIL03537.1 ribonuclease HIII [Enterococcus faecalis ATCC 29212]	0	59800000	0	20400000	85900000	1	0	0.3	-1.55158	1000	9.96578	1.4	0.522513	1000	9.96578	4.2	2.07409	L	rnhC
AIL03538.1	AIL03538.1 preprotein translocase, SecG subunit [Enterococcus faecalis ATCC 29212]	0	35300000	0	50900000	1650000	1	0	1.4	0.527997	1000	9.96578	0	-4.41913	1000	9.96578	0	-4.94713	U	secG
AIL03539.1	AIL03539.1 exonuclease SbcCD, C subunit [Enterococcus faecalis ATCC 29212]	0	24100000	0	30500000	219000	1	0	1.3	0.339776	1000	9.96578	0	-6.78196	1000	9.96578	0	-7.12173	L	sbcC
AIL03540.1	AIL03540.1 coA-ligase family protein [Enterococcus faecalis ATCC 29212]	0	2960000000	0	1070000000	314000000	1	0	0.4	-1.46799	1000	9.96578	0.1	-3.23676	1000	9.96578	0.3	-1.76877	C	-
AIL03543.1	AIL03543.1 amidohydrolase family protein [Enterococcus faecalis ATCC 29212]	0	772000000	0	63100000	20600000	1	0	0.1	-3.61289	1000	9.96578	0	-5.22788	1000	9.96578	0.3	-1.615	F	-
AIL03544.1	AIL03544.1 sensory box protein [Enterococcus faecalis ATCC 29212]	0	13300000	0	20500000	1880000	1	0	1.5	0.624198	1000	9.96578	0.1	-2.82262	1000	9.96578	0.1	-3.44682	T	vicK
AIL03545.1	AIL03545.1 hypothetical protein DR75_2114 [Enterococcus faecalis ATCC 29212]	0	237000000	0	133000000	8980000	1	0	0.6	-0.833461	1000	9.96578	0	-4.72203	1000	9.96578	0.1	-3.88857	M	-
AIL03546.1	AIL03546.1 RNA methyltransferase, RsmE family protein [Enterococcus faecalis ATCC 29212]	0	21800000	0	21800000	2460000	1	0	1	0	1000	9.96578	0.1	-3.1476	1000	9.96578	0.1	-3.1476	J	rsmE
AIL03550.1	AIL03550.1 NUDIX domain protein [Enterococcus faecalis ATCC 29212]	0	9770000	0	11000000	467000	1	0	1.1	0.171073	1000	9.96578	0	-4.38686	1000	9.96578	0	-4.55794	F	-
AIL03551.1	AIL03551.1 L-lactate dehydrogenase [Enterococcus faecalis ATCC 29212]	0	8010000000	0	896000000	451000000	1	0	0.1	-3.16023	1000	9.96578	0.1	-4.1506	1000	9.96578	0.5	-0.990371	C	ldh
AIL03553.1	AIL03553.1 hypothetical protein DR75_985 [Enterococcus faecalis ATCC 29212]	0	0	0	3470000	0	1	0	1000	9.96578	1	0	1	0	1	0	0	-13.2877	S	-
AIL03554.1	AIL03554.1 kinase/pyrophosphorylase family protein [Enterococcus faecalis ATCC 29212]	0	127000000	0	147000000	10300000	1	0	1.2	0.210988	1000	9.96578	0.1	-3.62411	1000	9.96578	0.1	-3.8351	S	yqfL
AIL03559.1	AIL03559.1 ABC transporter family protein [Enterococcus faecalis ATCC 29212]	0	48400000	0	32000000	2980000	1	0	0.7	-0.596935	1000	9.96578	0.1	-4.02162	1000	9.96578	0.1	-3.42469	V	-
AIL03562.1	AIL03562.1 SIS domain protein [Enterococcus faecalis ATCC 29212]	0	41000000	0	2820000	10800000	1	0	0.1	-3.86186	1000	9.96578	0.3	-1.92459	1000	9.96578	3.8	1.93726	M	agaS
AIL03563.1	AIL03563.1 nrdI Flavodoxin like family protein [Enterococcus faecalis ATCC 29212]	0	50600000	0	33400000	274000	1	0	0.7	-0.599289	1000	9.96578	0	-7.52882	1000	9.96578	0	-6.92953	F	nrdI
AIL03565.1	AIL03565.1 hypothetical protein DR75_150 [Enterococcus faecalis ATCC 29212]	0	43200000	0	0	3850000	1	0	0	-13.2877	1000	9.96578	0.1	-3.4881	1000	9.96578	1000	9.96578	-	-
AIL03569.1	AIL03569.1 HAD hydrolase, IA, variant 1 family protein [Enterococcus faecalis ATCC 29212]	0	0	0	17200000	0	1	0	1000	9.96578	1	0	1	0	1	0	0	-13.2877	S	nt5e
AIL03570.1	AIL03570.1 ribosome-associated GTPase EngA [Enterococcus faecalis ATCC 29212]	0	196000000	0	300000000	31200000	1	0	1.5	0.614109	1000	9.96578	0.2	-2.65124	1000	9.96578	0.1	-3.26534	S	der
AIL03571.1	AIL03571.1 maoC like domain protein [Enterococcus faecalis ATCC 29212]	0	28100000	0	14400000	2950000	1	0	0.5	-0.964501	1000	9.96578	0.1	-3.25178	1000	9.96578	0.2	-2.28728	I	phaJ
AIL03572.1	AIL03572.1 bacterial extracellular solute-binding s, 5 Middle family protein [Enterococcus faecalis ATCC 29212]	0	5780000	0	16900000	38100000	1	0	2.9	1.54788	1000	9.96578	6.6	2.72065	1000	9.96578	2.3	1.17277	E	oppA
AIL03573.1	AIL03573.1 phage major tail protein, TP901-1 family [Enterococcus faecalis ATCC 29212]	0	5660000	0	0	0	1	0	0	-13.2877	1	0	0	-13.2877	1	0	1	0	S	-
AIL03575.1	AIL03575.1 hypothetical protein DR75_878 [Enterococcus faecalis ATCC 29212]	0	0	0	1100000	0	1	0	1000	9.96578	1	0	1	0	1	0	0	-13.2877	S	yqjA
AIL03576.1	AIL03576.1 segregation and condensation protein B [Enterococcus faecalis ATCC 29212]	0	0	0	10900000	1350000	1	0	1000	9.96578	1000	9.96578	1000	9.96578	1000	9.96578	0.1	-3.0133	D	scpB
AIL03578.1	AIL03578.1 aminotransferase class-V family protein [Enterococcus faecalis ATCC 29212]	0	748000000	0	660000000	44300000	1	0	0.9	-0.180572	1000	9.96578	0.1	-4.07766	1000	9.96578	0.1	-3.89709	E	aspC
AIL03579.1	AIL03579.1 glycine--tRNA ligase, alpha subunit [Enterococcus faecalis ATCC 29212]	0	240000000	0	373000000	44400000	1	0	1.6	0.636141	1000	9.96578	0.2	-2.4344	1000	9.96578	0.1	-3.07054	J	glyQ
AIL03582.1	AIL03582.1 Holliday junction DNA helicase RuvB [Enterococcus faecalis ATCC 29212]	0	20600000	0	26200000	1730000	1	0	1.3	0.346922	1000	9.96578	0.1	-3.5738	1000	9.96578	0.1	-3.92072	L	ruvB
AIL03583.1	AIL03583.1 CBS domain protein [Enterococcus faecalis ATCC 29212]	0	0	0	1230000	0	1	0	1000	9.96578	1	0	1	0	1	0	0	-13.2877	S	ykuL
AIL03586.1	AIL03586.1 glyoxalase/Bleomycin resistance /Dioxygenase superfamily protein [Enterococcus faecalis ATCC 29212]	0	171000000	0	36400000	9830000	1	0	0.2	-2.23199	1000	9.96578	0.1	-4.12066	1000	9.96578	0.3	-1.88868	E	mhqA
AIL03587.1	AIL03587.1 tRNA modification GTPase TrmE [Enterococcus faecalis ATCC 29212]	0	828000000	0	274000000	7040000	1	0	0.3	-1.59545	1000	9.96578	0	-6.87791	1000	9.96578	0	-5.28246	S	mnmE
AIL03593.1	AIL03593.1 universal stress family protein [Enterococcus faecalis ATCC 29212]	0	2080000	0	656000	0	1	0	0.3	-1.66482	1	0	0	-13.2877	1	0	0	-13.2877	T	-
AIL03596.1	AIL03596.1 50S ribosomal protein L4 [Enterococcus faecalis ATCC 29212]	0	3070000000	4140000	3150000000	905000000	1000	9.96578	1	0.0371132	1000	9.96578	0.3	-1.76225	218.6	7.77214	0.3	-1.79936	J	rplD
AIL03600.1	AIL03600.1 FAD dependent oxidoreductase family protein [Enterococcus faecalis ATCC 29212]	0	0	0	14000000	981000	1	0	1000	9.96578	1000	9.96578	1000	9.96578	1000	9.96578	0.1	-3.83503	P	cdr
AIL03601.1	AIL03601.1 dihydroorotate dehydrogenase family protein [Enterococcus faecalis ATCC 29212]	0	0	0	1580000	424000	1	0	1000	9.96578	1000	9.96578	1000	9.96578	1000	9.96578	0.3	-1.89779	G	-
AIL03606.1	AIL03606.1 uracil-DNA glycosylase [Enterococcus faecalis ATCC 29212]	0	22400000	0	47100000	4310000	1	0	2.1	1.07223	1000	9.96578	0.2	-2.37774	1000	9.96578	0.1	-3.44997	L	ung
AIL03608.1	AIL03608.1 PTS system, Lactose/Cellobiose specific IIB subunit [Enterococcus faecalis ATCC 29212]	0	108000000	0	93400000	24000000	1	0	0.9	-0.209537	1000	9.96578	0.2	-2.16993	1000	9.96578	0.3	-1.96039	G	ulaB
AIL03609.1	AIL03609.1 ribosomal protein L11 [Enterococcus faecalis ATCC 29212]	0	836000000	0	97500000	67700000	1	0	0.1	-3.10003	1000	9.96578	0.1	-3.62628	1000	9.96578	0.7	-0.526246	J	rplK
AIL03610.1	AIL03610.1 riboflavin biosynthesis protein RibF [Enterococcus faecalis ATCC 29212]	0	35300000	0	63300000	3920000	1	0	1.8	0.842537	1000	9.96578	0.1	-3.17074	1000	9.96578	0.1	-4.01328	H	ribF
AIL03611.1	AIL03611.1 putative lipoprotein [Enterococcus faecalis ATCC 29212]	0	30100000	0	16600000	1670000	1	0	0.6	-0.85858	1000	9.96578	0.1	-4.17184	1000	9.96578	0.1	-3.31326	-	-
AIL03613.1	AIL03613.1 GTP-binding protein Era [Enterococcus faecalis ATCC 29212]	0	97100000	0	55200000	644000	1	0	0.6	-0.814803	1000	9.96578	0	-7.23627	1000	9.96578	0	-6.42146	S	era
AIL03615.1	AIL03615.1 glycosyl Hydrolase Family 88 family protein [Enterococcus faecalis ATCC 29212]	0	30800000	0	21900000	2120000	1	0	0.7	-0.491999	1000	9.96578	0.1	-3.86079	1000	9.96578	0.1	-3.36879	S	-
AIL03616.1	AIL03616.1 hypothetical protein DR75_2147 [Enterococcus faecalis ATCC 29212]	0	2030000	0	13000000	0	1	0	6.4	2.67896	1	0	0	-13.2877	1	0	0	-13.2877	S	-
AIL03617.1	AIL03617.1 hypothetical protein DR75_1581 [Enterococcus faecalis ATCC 29212]	0	780000000	0	348000000	86800000	1	0	0.4	-1.16439	1000	9.96578	0.1	-3.16771	1000	9.96578	0.2	-2.00332	S	ykuJ
AIL03618.1	AIL03618.1 glycosyl hydrolase 1 family protein [Enterococcus faecalis ATCC 29212]	0	37500000	0	39500000	902000	1	0	1.1	0.0749621	1000	9.96578	0	-5.37762	1000	9.96578	0	-5.45258	G	bglC
AIL03620.1	AIL03620.1 NUDIX domain protein [Enterococcus faecalis ATCC 29212]	0	76300000	0	29900000	0	1	0	0.4	-1.35154	1	0	0	-13.2877	1	0	0	-13.2877	F	yjhB
AIL03621.1	AIL03621.1 PTS system sorbose subIIB component family protein [Enterococcus faecalis ATCC 29212]	0	0	0	11700000	0	1	0	1000	9.96578	1	0	1	0	1	0	0	-13.2877	G	-
AIL03622.1	AIL03622.1 phosphoglucomutase/phosphomannomutase, alpha/beta/alpha domain III family protein [Enterococcus faecalis ATCC 29212]	0	345000000	0	228000000	19900000	1	0	0.7	-0.597563	1000	9.96578	0.1	-4.11576	1000	9.96578	0.1	-3.51819	G	algC
AIL03623.1	AIL03623.1 2-C-methyl-D-erythritol 2,4-cyclodiphosphate synthase [Enterococcus faecalis ATCC 29212]	0	397000	0	0	3650000	1	0	0	-13.2877	1000	9.96578	9.2	3.20069	1000	9.96578	1000	9.96578	F	ispF
AIL03624.1	AIL03624.1 heme ABC exporter, ATP-binding protein CcmA [Enterococcus faecalis ATCC 29212]	0	0	0	22700000	0	1	0	1000	9.96578	1	0	1	0	1	0	0	-13.2877	P	ykoD
AIL03625.1	AIL03625.1 hlyD secretion family protein [Enterococcus faecalis ATCC 29212]	0	262000000	0	55100000	17000000	1	0	0.2	-2.24944	1000	9.96578	0.1	-3.94596	1000	9.96578	0.3	-1.69652	I	oadG
AIL03627.1	AIL03627.1 putative phosphatases involved in N-acetyl-glucosamine catabolism [Enterococcus faecalis ATCC 29212]	76900	78200000	0	62300000	5580000	0	-13.2877	0.8	-0.327936	72.6	6.18114	0.1	-3.80883	1000	9.96578	0.1	-3.4809	G	nagD
AIL03629.1	AIL03629.1 cupin domain protein [Enterococcus faecalis ATCC 29212]	0	1810000	0	0	0	1	0	0	-13.2877	1	0	0	-13.2877	1	0	1	0	K	-
AIL03630.1	AIL03630.1 shikimate / quinate 5-dehydrogenase family protein [Enterococcus faecalis ATCC 29212]	0	103000000	0	153000000	8700000	1	0	1.5	0.570887	1000	9.96578	0.1	-3.56549	1000	9.96578	0.1	-4.13637	E	-
AIL03633.1	AIL03633.1 osmC-like family protein [Enterococcus faecalis ATCC 29212]	0	22900000	0	6660000	0	1	0	0.3	-1.78175	1	0	0	-13.2877	1	0	0	-13.2877	O	-
AIL03634.1	AIL03634.1 HAD hydrolase, IIB family protein [Enterococcus faecalis ATCC 29212]	0	19900000	0	49900000	1440000	1	0	2.5	1.32627	1000	9.96578	0.1	-3.78863	1000	9.96578	0	-5.1149	S	-
AIL03635.1	AIL03635.1 phenazine biosynthesis, PhzF family protein [Enterococcus faecalis ATCC 29212]	0	0	0	493000	0	1	0	1000	9.96578	1	0	1	0	1	0	0	-13.2877	S	-
AIL03637.1	AIL03637.1 corA-like Mg2+ transporter family protein [Enterococcus faecalis ATCC 29212]	0	30400000	0	164000	0	1	0	0	-7.53423	1	0	0	-13.2877	1	0	0	-13.2877	P	-
AIL03638.1	AIL03638.1 hypothetical protein DR75_1561 [Enterococcus faecalis ATCC 29212]	0	339000	0	0	0	1	0	0	-13.2877	1	0	0	-13.2877	1	0	1	0	S	ylbM
AIL03639.1	AIL03639.1 bacterial extracellular solute-binding s, 5 Middle family protein [Enterococcus faecalis ATCC 29212]	0	6820000	0	11200000	1220000	1	0	1.6	0.715655	1000	9.96578	0.2	-2.48289	1000	9.96578	0.1	-3.19855	E	-
AIL03640.1	AIL03640.1 bacterial regulatory helix-turn-helix, lysR family protein [Enterococcus faecalis ATCC 29212]	0	14700000	0	10900000	2260000	1	0	0.7	-0.431488	1000	9.96578	0.2	-2.70142	1000	9.96578	0.2	-2.26993	K	M1-560
AIL03641.1	AIL03641.1 RNA 2'-O ribose methyltransferase substrate binding family protein [Enterococcus faecalis ATCC 29212]	0	29300000	0	21300000	5520000	1	0	0.7	-0.460047	1000	9.96578	0.2	-2.40816	1000	9.96578	0.3	-1.94811	J	trmH
AIL03642.1	AIL03642.1 hypothetical protein DR75_2374 [Enterococcus faecalis ATCC 29212]	0	20500000	0	3220000	572000	1	0	0.2	-2.67049	1000	9.96578	0	-5.16346	1000	9.96578	0.2	-2.49297	I	-
AIL03643.1	AIL03643.1 fructose-1,6-bisphosphatase class 3 [Enterococcus faecalis ATCC 29212]	0	0	0	1950000	6740000	1	0	1000	9.96578	1000	9.96578	1000	9.96578	1000	9.96578	3.5	1.78927	G	fbp
AIL03648.1	AIL03648.1 hypothetical protein DR75_1326 [Enterococcus faecalis ATCC 29212]	0	0	0	0	3420000	1	0	1	0	1000	9.96578	1000	9.96578	1000	9.96578	1000	9.96578	S	-
AIL03650.1	AIL03650.1 ftsX-like permease family protein [Enterococcus faecalis ATCC 29212]	0	8960000	0	23300000	1180000	1	0	2.6	1.37876	1000	9.96578	0.1	-2.92471	1000	9.96578	0.1	-4.30347	D	ftsX
AIL03651.1	AIL03651.1 hypothetical protein DR75_1944 [Enterococcus faecalis ATCC 29212]	0	50300000	0	6610000	0	1	0	0.1	-2.92784	1	0	0	-13.2877	1	0	0	-13.2877	G	gntK
AIL03653.1	AIL03653.1 membrane insertase, YidC/Oxa1 family domain protein [Enterococcus faecalis ATCC 29212]	0	11200000	0	34900000	396000	1	0	3.1	1.63973	1000	9.96578	0	-4.82185	1000	9.96578	0	-6.46158	U	yidC
AIL03654.1	AIL03654.1 ATP synthase F1, gamma subunit [Enterococcus faecalis ATCC 29212]	0	174000000	0	222000000	41100000	1	0	1.3	0.351472	1000	9.96578	0.2	-2.08188	1000	9.96578	0.2	-2.43335	C	atpG
AIL03656.1	AIL03656.1 sortase family protein [Enterococcus faecalis ATCC 29212]	0	83800000	0	18300000	7240000	1	0	0.2	-2.19511	1000	9.96578	0.1	-3.53289	1000	9.96578	0.4	-1.33778	M	srtA
AIL03657.1	AIL03657.1 bacterial membrane YfhO family protein [Enterococcus faecalis ATCC 29212]	0	49700000	0	77600000	937000	1	0	1.6	0.642811	1000	9.96578	0	-5.72905	1000	9.96578	0	-6.37186	S	XK27_10405
AIL03660.1	AIL03660.1 hypothetical protein DR75_539 [Enterococcus faecalis ATCC 29212]	0	340000000	0	61700000	14600000	1	0	0.2	-2.46219	1000	9.96578	0	-4.54149	1000	9.96578	0.2	-2.0793	S	ybhE
AIL03661.1	AIL03661.1 NADH oxidase [Enterococcus faecalis ATCC 29212]	24700000	68000000000	298000000	10200000000	1050000000	12.1	3.59273	0.2	-2.73697	42.5	5.40973	0	-6.01707	3.5	1.81701	0.1	-3.28011	S	nox
AIL03664.1	AIL03664.1 histidine phosphatase super family protein [Enterococcus faecalis ATCC 29212]	0	56900000	0	58300000	1400000	1	0	1	0.0350672	1000	9.96578	0	-5.34493	1000	9.96578	0	-5.38	G	-
AIL03666.1	AIL03666.1 binding--dependent transport system inner membrane component family protein [Enterococcus faecalis ATCC 29212]	0	49400000	0	173000000	17700000	1	0	3.5	1.80819	1000	9.96578	0.4	-1.48076	1000	9.96578	0.1	-3.28895	EP	oppB
AIL03668.1	AIL03668.1 thymidine kinase family protein [Enterococcus faecalis ATCC 29212]	0	13300000	0	27800000	2140000	1	0	2.1	1.06366	1000	9.96578	0.2	-2.63574	1000	9.96578	0.1	-3.6994	F	tdk
AIL03670.1	AIL03670.1 ATP-dependent Clp protease ATP-binding subunit ClpE [Enterococcus faecalis ATCC 29212]	0	2470000000	0	2230000000	356000000	1	0	0.9	-0.147467	1000	9.96578	0.1	-2.79456	1000	9.96578	0.2	-2.64709	O	clpE
AIL03671.1	AIL03671.1 phosphoglucomutase/phosphomannomutase, alpha/beta/alpha domain III family protein [Enterococcus faecalis ATCC 29212]	0	1530000000	0	596000000	110000000	1	0	0.4	-1.36015	1000	9.96578	0.1	-3.79796	1000	9.96578	0.2	-2.43781	G	pgm
AIL03672.1	AIL03672.1 poly A polymerase head domain protein [Enterococcus faecalis ATCC 29212]	0	21800000	0	38300000	480000	1	0	1.8	0.813016	1000	9.96578	0	-5.50515	1000	9.96578	0	-6.31817	J	cca
AIL03673.1	AIL03673.1 D-alanyl-lipoteichoic acid biosynthesis protein DltD [Enterococcus faecalis ATCC 29212]	0	0	0	3230000	0	1	0	1000	9.96578	1	0	1	0	1	0	0	-13.2877	M	dltD
AIL03674.1	AIL03674.1 pspC domain protein [Enterococcus faecalis ATCC 29212]	0	53100000	0	15900000	798000	1	0	0.3	-1.73969	1000	9.96578	0	-6.05618	1000	9.96578	0.1	-4.31649	KT	pspC
AIL03675.1	AIL03675.1 NADH peroxidase [Enterococcus faecalis ATCC 29212]	0	1170000000	0	926000000	227000000	1	0	0.8	-0.337424	1000	9.96578	0.2	-2.36574	1000	9.96578	0.2	-2.02832	S	npr
AIL03676.1	AIL03676.1 kinase/pyrophosphorylase family protein [Enterococcus faecalis ATCC 29212]	0	2660000000	0	1040000000	74200000	1	0	0.4	-1.35484	1000	9.96578	0	-5.16386	1000	9.96578	0.1	-3.80902	F	-
AIL03677.1	AIL03677.1 acetyl-CoA carboxylase, biotin carboxylase subunit [Enterococcus faecalis ATCC 29212]	0	554000000	0	905000000	115000000	1	0	1.6	0.708032	1000	9.96578	0.2	-2.26825	1000	9.96578	0.1	-2.97628	I	accC
AIL03679.1	AIL03679.1 glycerol-3-phosphate cytidylyltransferase [Enterococcus faecalis ATCC 29212]	0	90400000	0	317000000	25100000	1	0	3.5	1.81009	1000	9.96578	0.3	-1.84864	1000	9.96578	0.1	-3.65872	IM	tagD
AIL03681.1	AIL03681.1 acetyl-CoA carboxylase, biotin carboxyl carrier protein [Enterococcus faecalis ATCC 29212]	0	334000000	0	533000000	112000000	1	0	1.6	0.674287	1000	9.96578	0.3	-1.57635	1000	9.96578	0.2	-2.25064	I	accB
AIL03682.1	AIL03682.1 PTS system sorbose subIIB component family protein [Enterococcus faecalis ATCC 29212]	0	38500000	0	53500000	2700000	1	0	1.4	0.47468	1000	9.96578	0.1	-3.83383	1000	9.96578	0.1	-4.30851	G	-
AIL03683.1	AIL03683.1 tRNA (cytidine(34)-2'-O)-methyltransferase [Enterococcus faecalis ATCC 29212]	0	67600000	0	103000000	2970000	1	0	1.5	0.607549	1000	9.96578	0	-4.50849	1000	9.96578	0	-5.11604	J	cspR
AIL03684.1	AIL03684.1 tyrosine phosphatase family protein [Enterococcus faecalis ATCC 29212]	0	18200000	0	69400000	7850000	1	0	3.8	1.931	1000	9.96578	0.4	-1.21317	1000	9.96578	0.1	-3.14417	T	-
AIL03688.1	AIL03688.1 polar amino acid ABC uptake transporter substrate binding protein [Enterococcus faecalis ATCC 29212]	0	0	0	9670000	0	1	0	1000	9.96578	1	0	1	0	1	0	0	-13.2877	ET	aatB
AIL03691.1	AIL03691.1 excinuclease ABC subunit B [Enterococcus faecalis ATCC 29212]	0	164000000	0	170000000	4010000	1	0	1	0.0518389	1000	9.96578	0	-5.35395	1000	9.96578	0	-5.40579	L	uvrB
AIL03692.1	AIL03692.1 sigma-54 interaction domain protein [Enterococcus faecalis ATCC 29212]	0	23200000	0	30500000	1180000	1	0	1.3	0.394684	1000	9.96578	0.1	-4.29727	1000	9.96578	0	-4.69195	K	levR
AIL03693.1	AIL03693.1 methionine import ATP-binding protein MetN 2 [Enterococcus faecalis ATCC 29212]	0	29800000	0	32600000	4970000	1	0	1.1	0.12956	1000	9.96578	0.2	-2.58399	1000	9.96578	0.2	-2.71355	P	metN
AIL03697.1	AIL03697.1 Poly(glycerophosphate) glycerophosphotransferase family protein [Enterococcus faecalis ATCC 29212]	0	45500000	0	102000000	6120000	1	0	2.2	1.16463	1000	9.96578	0.1	-2.89426	1000	9.96578	0.1	-4.05889	M	tagB
AIL03700.1	AIL03700.1 uracil phosphoribosyltransferase [Enterococcus faecalis ATCC 29212]	0	1890000000	0	2130000000	243000000	1	0	1.1	0.172467	1000	9.96578	0.1	-2.95936	1000	9.96578	0.1	-3.13183	F	upp
AIL03701.1	AIL03701.1 putative membrane protein [Enterococcus faecalis ATCC 29212]	0	0	0	678000	0	1	0	1000	9.96578	1	0	1	0	1	0	0	-13.2877	-	-
AIL03703.1	AIL03703.1 putative gGDEF domain protein [Enterococcus faecalis ATCC 29212]	0	52500000	0	74200000	4610000	1	0	1.4	0.499102	1000	9.96578	0.1	-3.50948	1000	9.96578	0.1	-4.00858	T	-
AIL03705.1	AIL03705.1 metallopeptidase M24 family protein [Enterococcus faecalis ATCC 29212]	0	667000000	0	161000000	22900000	1	0	0.2	-2.05063	1000	9.96578	0	-4.86427	1000	9.96578	0.1	-2.81364	E	pepQ
AIL03709.1	AIL03709.1 alpha/beta hydrolase fold family protein [Enterococcus faecalis ATCC 29212]	0	752000	0	0	0	1	0	0	-13.2877	1	0	0	-13.2877	1	0	1	0	I	-
AIL03711.1	AIL03711.1 bacterial regulatory, arsR family protein [Enterococcus faecalis ATCC 29212]	0	0	0	2150000	0	1	0	1000	9.96578	1	0	1	0	1	0	0	-13.2877	K	-
AIL03712.1	AIL03712.1 PASTA domain protein [Enterococcus faecalis ATCC 29212]	0	31300000	0	48500000	955000	1	0	1.5	0.631822	1000	9.96578	0	-5.03452	1000	9.96578	0	-5.66634	M	pbpX
AIL03713.1	AIL03713.1 ABC transporter family protein [Enterococcus faecalis ATCC 29212]	0	2120000	0	0	0	1	0	0	-13.2877	1	0	0	-13.2877	1	0	1	0	V	XK27_10035
AIL03714.1	AIL03714.1 metallopeptidase M24 family protein [Enterococcus faecalis ATCC 29212]	0	0	0	0	778000	1	0	1	0	1000	9.96578	1000	9.96578	1000	9.96578	1000	9.96578	E	-
AIL03715.1	AIL03715.1 glyoxalase-like domain protein [Enterococcus faecalis ATCC 29212]	0	17000000	0	17200000	3300000	1	0	1	0.0168738	1000	9.96578	0.2	-2.365	1000	9.96578	0.2	-2.38187	E	glxI
AIL03716.1	AIL03716.1 response regulator [Enterococcus faecalis ATCC 29212]	6800000	7310000000	236000000	2090000000	848000000	34.7	5.11711	0.3	-1.80637	124.7	6.96239	0.1	-3.10774	3.6	1.84528	0.4	-1.30137	S	asp1
AIL03718.1	AIL03718.1 merR regulatory family protein [Enterococcus faecalis ATCC 29212]	0	971000	0	575000	491000	1	0	0.6	-0.755909	1000	9.96578	0.5	-0.983748	1000	9.96578	0.9	-0.227839	K	-
AIL03719.1	AIL03719.1 nicotinate (nicotinamide) nucleotide adenylyltransferase [Enterococcus faecalis ATCC 29212]	0	2450000	0	2590000	1210000	1	0	1.1	0.0801703	1000	9.96578	0.5	-1.01777	1000	9.96578	0.5	-1.09795	H	nadD
AIL03721.1	AIL03721.1 3-demethylubiquinone-9 3-methyltransferase family protein [Enterococcus faecalis ATCC 29212]	0	99400000	0	6390000	0	1	0	0.1	-3.95936	1	0	0	-13.2877	1	0	0	-13.2877	S	-
AIL03722.1	AIL03722.1 glu/Leu/Phe/Val dehydrogenase, dimerization domain protein [Enterococcus faecalis ATCC 29212]	0	1200000000	0	425000000	78800000	1	0	0.4	-1.4975	1000	9.96578	0.1	-3.92869	1000	9.96578	0.2	-2.4312	E	gdhA
AIL03723.1	AIL03723.1 FAD dependent oxidoreductase family protein [Enterococcus faecalis ATCC 29212]	0	595000000	0	1120000000	201000000	1	0	1.9	0.912537	1000	9.96578	0.3	-1.56569	1000	9.96578	0.2	-2.47823	C	ndh
AIL03725.1	AIL03725.1 adenine phosphoribosyltransferase [Enterococcus faecalis ATCC 29212]	0	368000000	0	457000000	58300000	1	0	1.2	0.312488	1000	9.96578	0.2	-2.65814	1000	9.96578	0.1	-2.97063	F	apt
AIL03726.1	AIL03726.1 glutamate--tRNA ligase [Enterococcus faecalis ATCC 29212]	0	1420000000	0	387000000	147000000	1	0	0.3	-1.87549	1000	9.96578	0.1	-3.272	1000	9.96578	0.4	-1.39652	J	gltX
AIL03727.1	AIL03727.1 copper transport repressor, CopY/TcrY family [Enterococcus faecalis ATCC 29212]	0	0	0	642000	0	1	0	1000	9.96578	1	0	1	0	1	0	0	-13.2877	K	copY
AIL03730.1	AIL03730.1 putative HTH-type transcriptional regulator ywnA [Enterococcus faecalis ATCC 29212]	0	0	0	581000	0	1	0	1000	9.96578	1	0	1	0	1	0	0	-13.2877	K	ywnA
AIL03735.1	AIL03735.1 hypothetical protein DR75_1475 [Enterococcus faecalis ATCC 29212]	0	106000000	747000	25700000	7890000	1000	9.96578	0.2	-2.04422	1000	9.96578	0.1	-3.7479	10.6	3.40085	0.3	-1.70367	S	WQ51_02665
AIL03736.1	AIL03736.1 ATP-dependent DNA helicase RecG [Enterococcus faecalis ATCC 29212]	0	391000	0	0	648000	1	0	0	-13.2877	1000	9.96578	1.7	0.728825	1000	9.96578	1000	9.96578	L	recG
AIL03737.1	AIL03737.1 2-succinyl-5-enolpyruvyl-6-hydroxy-3-cyclohexene-1-carboxylic-acid synthase [Enterococcus faecalis ATCC 29212]	0	28300000	0	13500000	741000	1	0	0.5	-1.06784	1000	9.96578	0	-5.25518	1000	9.96578	0.1	-4.18734	H	menD
AIL03739.1	AIL03739.1 bacterial regulatory helix-turn-helix, lysR family protein [Enterococcus faecalis ATCC 29212]	0	0	0	11000000	592000	1	0	1000	9.96578	1000	9.96578	1000	9.96578	1000	9.96578	0.1	-4.21576	K	-
AIL03741.1	AIL03741.1 ribosomal protein L13 [Enterococcus faecalis ATCC 29212]	0	3070000000	0	2820000000	703000000	1	0	0.9	-0.122543	1000	9.96578	0.2	-2.12664	1000	9.96578	0.2	-2.0041	J	rplM
AIL03742.1	AIL03742.1 merR regulatory family protein [Enterococcus faecalis ATCC 29212]	0	4510000	0	0	0	1	0	0	-13.2877	1	0	0	-13.2877	1	0	1	0	K	-
AIL03746.1	AIL03746.1 hypothetical protein DR75_1892 [Enterococcus faecalis ATCC 29212]	0	0	0	15500000	0	1	0	1000	9.96578	1	0	1	0	1	0	0	-13.2877	S	-
AIL03747.1	AIL03747.1 glycosyl transferase 2 family protein [Enterococcus faecalis ATCC 29212]	0	37400000	0	203000000	16700000	1	0	5.4	2.44037	1000	9.96578	0.4	-1.16319	1000	9.96578	0.1	-3.60356	M	-
AIL03750.1	AIL03750.1 hypothetical protein DR75_2222 [Enterococcus faecalis ATCC 29212]	0	0	0	45900000	4620000	1	0	1000	9.96578	1000	9.96578	1000	9.96578	1000	9.96578	0.1	-3.31253	L	-
AIL03752.1	AIL03752.1 threonine synthase [Enterococcus faecalis ATCC 29212]	0	902000000	0	544000000	75900000	1	0	0.6	-0.729521	1000	9.96578	0.1	-3.57096	1000	9.96578	0.1	-2.84143	E	thrC
AIL03755.1	AIL03755.1 bacterial extracellular solute-binding s, 5 Middle family protein [Enterococcus faecalis ATCC 29212]	0	1120000000	0	3150000000	586000000	1	0	2.8	1.49185	1000	9.96578	0.5	-0.934526	1000	9.96578	0.2	-2.42638	E	oppA
AIL03757.1	AIL03757.1 branched-chain amino acid aminotransferase [Enterococcus faecalis ATCC 29212]	0	173000000	0	134000000	10900000	1	0	0.8	-0.368539	1000	9.96578	0.1	-3.98837	1000	9.96578	0.1	-3.61983	E	ilvE
AIL03758.1	AIL03758.1 bacterial extracellular solute-binding family protein [Enterococcus faecalis ATCC 29212]	0	0	0	15500000	666000	1	0	1000	9.96578	1000	9.96578	1000	9.96578	1000	9.96578	0	-4.5406	E	potD3
AIL03761.1	AIL03761.1 bacterial PH domain protein [Enterococcus faecalis ATCC 29212]	0	38700000	0	47200000	0	1	0	1.2	0.286453	1	0	0	-13.2877	1	0	0	-13.2877	S	yjqA
AIL03763.1	AIL03763.1 aspartate kinase domain protein [Enterococcus faecalis ATCC 29212]	0	5660000	0	21000000	420000	1	0	3.7	1.89152	1000	9.96578	0.1	-3.75234	1000	9.96578	0	-5.64386	E	lysC
AIL03764.1	AIL03764.1 3H domain protein [Enterococcus faecalis ATCC 29212]	0	27400000	0	37200000	0	1	0	1.4	0.441127	1	0	0	-13.2877	1	0	0	-13.2877	S	yrxA
AIL03766.1	AIL03766.1 hypothetical protein DR75_1227 [Enterococcus faecalis ATCC 29212]	0	27800000	0	25500000	0	1	0	0.9	-0.124588	1	0	0	-13.2877	1	0	0	-13.2877	S	ydjH
AIL03767.1	AIL03767.1 lysM domain protein [Enterococcus faecalis ATCC 29212]	0	0	0	889000	0	1	0	1000	9.96578	1	0	1	0	1	0	0	-13.2877	GM	tagH
AIL03769.1	AIL03769.1 zinc-specific metallo-regulatory protein [Enterococcus faecalis ATCC 29212]	0	0	0	5090000	0	1	0	1000	9.96578	1	0	1	0	1	0	0	-13.2877	P	zur
AIL03770.1	AIL03770.1 carbamoyl-phosphate synthase, large subunit [Enterococcus faecalis ATCC 29212]	0	48200000	0	422000000	23900000	1	0	8.8	3.13014	1000	9.96578	0.5	-1.01202	1000	9.96578	0.1	-4.14216	EF	carB
AIL03773.1	AIL03773.1 hypothetical protein DR75_1477 [Enterococcus faecalis ATCC 29212]	0	29600000	0	839000	569000	1	0	0	-5.14078	1000	9.96578	0	-5.70102	1000	9.96578	0.7	-0.560242	S	yeaO
AIL03777.1	AIL03777.1 hypothetical protein DR75_2657 [Enterococcus faecalis ATCC 29212]	0	2260000	0	0	0	1	0	0	-13.2877	1	0	0	-13.2877	1	0	1	0	-	-
AIL03779.1	AIL03779.1 putative DNA-directed RNA polymerase subunit delta [Enterococcus faecalis ATCC 29212]	0	12000000	0	15700000	9740000	1	0	1.3	0.38773	1000	9.96578	0.8	-0.301041	1000	9.96578	0.6	-0.688771	K	rpoE
AIL03783.1	AIL03783.1 YGGT family protein [Enterococcus faecalis ATCC 29212]	0	0	0	2060000	0	1	0	1000	9.96578	1	0	1	0	1	0	0	-13.2877	S	-
AIL03784.1	AIL03784.1 P-loop ATPase family protein [Enterococcus faecalis ATCC 29212]	0	475000000	0	257000000	24700000	1	0	0.5	-0.886159	1000	9.96578	0.1	-4.26534	1000	9.96578	0.1	-3.37919	S	yvcJ
AIL03785.1	AIL03785.1 DnaD domain protein [Enterococcus faecalis ATCC 29212]	0	0	0	15800000	0	1	0	1000	9.96578	1	0	1	0	1	0	0	-13.2877	L	dnaD
AIL03787.1	AIL03787.1 ribosomal protein S10 [Enterococcus faecalis ATCC 29212]	0	2720000000	0	405000000	737000000	1	0	0.1	-2.74761	1000	9.96578	0.3	-1.88387	1000	9.96578	1.8	0.863743	J	rpsJ
AIL03791.1	AIL03791.1 ribonuclease Z [Enterococcus faecalis ATCC 29212]	0	29100000	0	38900000	3800000	1	0	1.3	0.418751	1000	9.96578	0.1	-2.93695	1000	9.96578	0.1	-3.3557	S	rnz
AIL03793.1	AIL03793.1 response regulator [Enterococcus faecalis ATCC 29212]	0	0	0	1060000	0	1	0	1000	9.96578	1	0	1	0	1	0	0	-13.2877	K	-
AIL03796.1	AIL03796.1 ribonuclease III [Enterococcus faecalis ATCC 29212]	0	214000000	0	209000000	25900000	1	0	1	-0.0341079	1000	9.96578	0.1	-3.04659	1000	9.96578	0.1	-3.01248	J	rnc
AIL03797.1	AIL03797.1 3-dehydroquinate synthase [Enterococcus faecalis ATCC 29212]	0	181000000	207000	610000000	39100000	1000	9.96578	3.4	1.75282	1000	9.96578	0.2	-2.21075	188.9	7.56139	0.1	-3.96357	E	aroB
AIL03798.1	AIL03798.1 ribosomal protein L22 [Enterococcus faecalis ATCC 29212]	0	1590000000	0	543000000	368000000	1	0	0.3	-1.55	1000	9.96578	0.2	-2.11125	1000	9.96578	0.7	-0.561246	J	rplV
AIL03799.1	AIL03799.1 peptide-methionine (S)-S-oxide reductase [Enterococcus faecalis ATCC 29212]	0	88200000	0	79800000	9050000	1	0	0.9	-0.14439	1000	9.96578	0.1	-3.28479	1000	9.96578	0.1	-3.1404	O	msrA
AIL03802.1	AIL03802.1 dihydroorotase [Enterococcus faecalis ATCC 29212]	0	47500000	0	144000000	35600000	1	0	3	1.60007	1000	9.96578	0.7	-0.41605	1000	9.96578	0.2	-2.01612	F	pyrC
AIL03803.1	AIL03803.1 cobalamin-independent synthase, Catalytic domain protein [Enterococcus faecalis ATCC 29212]	0	41600000	0	83900000	11100000	1	0	2	1.01209	1000	9.96578	0.3	-1.90602	1000	9.96578	0.1	-2.91811	E	metE
AIL03807.1	AIL03807.1 mannonate dehydratase [Enterococcus faecalis ATCC 29212]	0	4720000	0	4540000	0	1	0	1	-0.0560946	1	0	0	-13.2877	1	0	0	-13.2877	G	uxuA
AIL03809.1	AIL03809.1 phosphopantothenate--cysteine ligase [Enterococcus faecalis ATCC 29212]	0	83900000	0	77100000	3180000	1	0	0.9	-0.12194	1000	9.96578	0	-4.72157	1000	9.96578	0	-4.59963	H	coaB
AIL03811.1	AIL03811.1 metallo-beta-lactamase superfamily protein [Enterococcus faecalis ATCC 29212]	0	93900000	0	44700000	11400000	1	0	0.5	-1.07085	1000	9.96578	0.1	-3.04209	1000	9.96578	0.3	-1.97124	S	ytkL
AIL03814.1	AIL03814.1 bacterial regulatory helix-turn-helix, lysR family protein [Enterococcus faecalis ATCC 29212]	0	19300000	0	20300000	0	1	0	1.1	0.0728789	1	0	0	-13.2877	1	0	0	-13.2877	K	-
AIL03815.1	AIL03815.1 DNA polymerase III, alpha subunit, Gram-positive type [Enterococcus faecalis ATCC 29212]	0	95100000	0	133000000	5940000	1	0	1.4	0.483909	1000	9.96578	0.1	-4.00091	1000	9.96578	0	-4.48482	L	polC
AIL03816.1	AIL03816.1 hypothetical protein DR75_767 [Enterococcus faecalis ATCC 29212]	0	1410000	0	5270000	0	1	0	3.7	1.90211	1	0	0	-13.2877	1	0	0	-13.2877	S	yvyE
AIL03817.1	AIL03817.1 ribose 5-phosphate isomerase A [Enterococcus faecalis ATCC 29212]	0	162000000	0	233000000	20100000	1	0	1.4	0.524336	1000	9.96578	0.1	-3.01073	1000	9.96578	0.1	-3.53506	G	rpiA
AIL03819.1	AIL03819.1 glycosyl hydrolases 25 family protein [Enterococcus faecalis ATCC 29212]	0	0	0	24900000	98000000	1	0	1000	9.96578	1000	9.96578	1000	9.96578	1000	9.96578	3.9	1.97664	M	-
AIL03820.1	AIL03820.1 phosphoenolpyruvate-protein phosphotransferase [Enterococcus faecalis ATCC 29212]	0	6890000000	0	3620000000	1110000000	1	0	0.5	-0.928514	1000	9.96578	0.2	-2.63394	1000	9.96578	0.3	-1.70543	G	ptsI
AIL03824.1	AIL03824.1 hypothetical protein DR75_2783 [Enterococcus faecalis ATCC 29212]	0	0	0	583000	0	1	0	1000	9.96578	1	0	1	0	1	0	0	-13.2877	S	-
AIL03825.1	AIL03825.1 N-acetylglucosamine-6-phosphate deacetylase [Enterococcus faecalis ATCC 29212]	0	515000000	0	142000000	68100000	1	0	0.3	-1.85868	1000	9.96578	0.1	-2.91885	1000	9.96578	0.5	-1.06016	G	nagA
AIL03827.1	AIL03827.1 glycine-rich SFCGS family protein [Enterococcus faecalis ATCC 29212]	0	0	0	7420000	0	1	0	1000	9.96578	1	0	1	0	1	0	0	-13.2877	S	-
AIL03828.1	AIL03828.1 deoR-like helix-turn-helix domain protein [Enterococcus faecalis ATCC 29212]	0	252000	0	8370000	0	1	0	33.2	5.05373	1	0	0	-13.2877	1	0	0	-13.2877	K	mtlR
AIL03829.1	AIL03829.1 triose-phosphate isomerase [Enterococcus faecalis ATCC 29212]	0	1570000000	12900000	848000000	273000000	1000	9.96578	0.5	-0.888628	1000	9.96578	0.2	-2.52379	21.2	4.40346	0.3	-1.63516	G	tpiA
AIL03830.1	AIL03830.1 hypothetical protein DR75_2720 [Enterococcus faecalis ATCC 29212]	0	214000000	0	169000000	11000000	1	0	0.8	-0.340588	1000	9.96578	0.1	-4.28204	1000	9.96578	0.1	-3.94145	S	yvcK
AIL03831.1	AIL03831.1 recombination protein RecR [Enterococcus faecalis ATCC 29212]	0	0	0	26000000	5470000	1	0	1000	9.96578	1000	9.96578	1000	9.96578	1000	9.96578	0.2	-2.2489	L	recR
AIL03832.1	AIL03832.1 pseudouridine synthase, RluA family protein [Enterococcus faecalis ATCC 29212]	0	0	0	2480000	0	1	0	1000	9.96578	1	0	1	0	1	0	0	-13.2877	J	yjbO
AIL03834.1	AIL03834.1 HAD hydrolase, IIB family protein [Enterococcus faecalis ATCC 29212]	0	26600000	0	151000000	12600000	1	0	5.7	2.50505	1000	9.96578	0.5	-1.078	1000	9.96578	0.1	-3.58305	S	yitU
AIL03837.1	AIL03837.1 acetyltransferase family protein [Enterococcus faecalis ATCC 29212]	0	1300000	0	718000	0	1	0	0.6	-0.856456	1	0	0	-13.2877	1	0	0	-13.2877	K	-
AIL03839.1	AIL03839.1 tRNA ribosyltransferase-isomerase [Enterococcus faecalis ATCC 29212]	0	290000000	0	59900000	32300000	1	0	0.2	-2.27542	1000	9.96578	0.1	-3.16645	1000	9.96578	0.5	-0.891022	J	queA
AIL03840.1	AIL03840.1 phosphopantothenoylcysteine decarboxylase [Enterococcus faecalis ATCC 29212]	0	300000000	0	134000000	6590000	1	0	0.4	-1.16273	1000	9.96578	0	-5.50854	1000	9.96578	0	-4.34581	H	coaBC
AIL03841.1	AIL03841.1 PTS system mannose/fructose/sorbose IID component family protein [Enterococcus faecalis ATCC 29212]	0	92100000	0	54900000	3310000	1	0	0.6	-0.746395	1000	9.96578	0	-4.7983	1000	9.96578	0.1	-4.0519	G	-
AIL03842.1	AIL03842.1 endo-beta-N-acetylglucosaminidase H [Enterococcus faecalis ATCC 29212]	0	0	0	29400000	1720000	1	0	1000	9.96578	1000	9.96578	1000	9.96578	1000	9.96578	0.1	-4.09534	G	-
AIL03843.1	AIL03843.1 hypothetical protein DR75_751 [Enterococcus faecalis ATCC 29212]	0	3360000000	0	2650000000	352000000	1	0	0.8	-0.342469	1000	9.96578	0.1	-3.25481	1000	9.96578	0.1	-2.91235	D	yvlB
AIL03844.1	AIL03844.1 lipid kinase, YegS//BmrU family protein [Enterococcus faecalis ATCC 29212]	0	0	0	9690000	0	1	0	1000	9.96578	1	0	1	0	1	0	0	-13.2877	I	ytlR
AIL03846.1	AIL03846.1 universal stress family protein [Enterococcus faecalis ATCC 29212]	0	7070000	0	110000000	0	1	0	15.6	3.95965	1	0	0	-13.2877	1	0	0	-13.2877	T	-
AIL03847.1	AIL03847.1 pur operon repressor PurR [Enterococcus faecalis ATCC 29212]	387000	136000000	0	315000000	43500000	0	-13.2877	2.3	1.21175	112.4	6.81254	0.3	-1.64452	1000	9.96578	0.1	-2.85626	F	purR
AIL03848.1	AIL03848.1 N-acetylmuramic acid 6-phosphate etherase [Enterococcus faecalis ATCC 29212]	0	2370000	0	42500000	945000	1	0	17.9	4.1645	1000	9.96578	0.4	-1.3265	1000	9.96578	0	-5.491	G	murQ
AIL03849.1	AIL03849.1 NADPH-dependent nitro/flavin reductase [Enterococcus faecalis ATCC 29212]	0	1300000	0	30900000	179000	1	0	23.8	4.57102	1000	9.96578	0.1	-2.86048	1000	9.96578	0	-7.4315	C	-
AIL03850.1	AIL03850.1 aryl-phospho-beta-D-glucosidase BglC [Enterococcus faecalis ATCC 29212]	0	74200000	0	5970000	1510000	1	0	0.1	-3.63562	1000	9.96578	0	-5.6188	1000	9.96578	0.3	-1.98318	G	bglC
AIL03851.1	AIL03851.1 transcription-repair coupling factor [Enterococcus faecalis ATCC 29212]	0	104000000	0	174000000	3460000	1	0	1.7	0.742504	1000	9.96578	0	-4.90967	1000	9.96578	0	-5.65217	L	mfd
AIL03852.1	AIL03852.1 viral (Super1) RNA helicase family protein [Enterococcus faecalis ATCC 29212]	0	3130000	0	8820000	0	1	0	2.8	1.49462	1	0	0	-13.2877	1	0	0	-13.2877	L	recD2
AIL03855.1	AIL03855.1 1-phosphofructokinase [Enterococcus faecalis ATCC 29212]	0	124000000	0	196000000	28500000	1	0	1.6	0.660514	1000	9.96578	0.2	-2.12131	1000	9.96578	0.1	-2.78182	H	pfkB
AIL03859.1	AIL03859.1 RelA/SpoT family protein [Enterococcus faecalis ATCC 29212]	0	242000000	0	131000000	8150000	1	0	0.5	-0.88544	1000	9.96578	0	-4.89206	1000	9.96578	0.1	-4.00662	KT	relA
AIL03861.1	AIL03861.1 istB-like ATP binding family protein [Enterococcus faecalis ATCC 29212]	0	70500000	0	96500000	3560000	1	0	1.4	0.452906	1000	9.96578	0.1	-4.30767	1000	9.96578	0	-4.76058	L	dnaI
AIL03863.1	AIL03863.1 ribosomal protein L27 [Enterococcus faecalis ATCC 29212]	0	974000000	0	343000000	327000000	1	0	0.4	-1.50571	1000	9.96578	0.3	-1.57463	1000	9.96578	1	-0.0689179	J	rpmA
AIL03865.1	AIL03865.1 pantothenate kinase [Enterococcus faecalis ATCC 29212]	0	22900000	0	20600000	0	1	0	0.9	-0.152703	1	0	0	-13.2877	1	0	0	-13.2877	F	coaA
AIL03868.1	AIL03868.1 THUMP domain protein [Enterococcus faecalis ATCC 29212]	0	272000000	0	375000000	15600000	1	0	1.4	0.463284	1000	9.96578	0.1	-4.12399	1000	9.96578	0	-4.58727	L	ypsC
AIL03871.1	AIL03871.1 ABC transporter family protein [Enterococcus faecalis ATCC 29212]	0	14700000	0	32200000	0	1	0	2.2	1.13124	1	0	0	-13.2877	1	0	0	-13.2877	V	-
AIL03872.1	AIL03872.1 tryptophan--tRNA ligase [Enterococcus faecalis ATCC 29212]	0	18300000	0	51900000	7420000	1	0	2.8	1.50389	1000	9.96578	0.4	-1.30235	1000	9.96578	0.1	-2.80624	J	trpS
AIL03873.1	AIL03873.1 pseudouridine synthase, RluA family protein [Enterococcus faecalis ATCC 29212]	0	13600000	0	0	669000	1	0	0	-13.2877	1000	9.96578	0	-4.34546	1000	9.96578	1000	9.96578	J	rluA
AIL03874.1	AIL03874.1 3-phosphoshikimate 1-carboxyvinyltransferase [Enterococcus faecalis ATCC 29212]	0	69100000	0	354000000	13700000	1	0	5.1	2.35699	1000	9.96578	0.2	-2.33451	1000	9.96578	0	-4.6915	E	aroA
AIL03879.1	AIL03879.1 phoH-like family protein [Enterococcus faecalis ATCC 29212]	0	172000000	0	282000000	26100000	1	0	1.6	0.713287	1000	9.96578	0.2	-2.72029	1000	9.96578	0.1	-3.43357	T	phoH
AIL03880.1	AIL03880.1 phosphoglucose isomerase family protein [Enterococcus faecalis ATCC 29212]	0	4790000000	0	1640000000	436000000	1	0	0.3	-1.54633	1000	9.96578	0.1	-3.45763	1000	9.96578	0.3	-1.9113	G	pgi
AIL03883.1	AIL03883.1 PPIC-type PPIASE domain protein [Enterococcus faecalis ATCC 29212]	0	728000000	0	867000000	200000000	1	0	1.2	0.252094	1000	9.96578	0.3	-1.86394	1000	9.96578	0.2	-2.11603	M	prsA
AIL03886.1	AIL03886.1 hypothetical protein DR75_1869 [Enterococcus faecalis ATCC 29212]	0	304000000	0	165000000	9590000	1	0	0.5	-0.881605	1000	9.96578	0	-4.9864	1000	9.96578	0.1	-4.10479	S	albE
AIL03887.1	AIL03887.1 6-phospho-beta-glucosidase gmuD [Enterococcus faecalis ATCC 29212]	0	82500000	0	5890000	0	1	0	0.1	-3.80805	1	0	0	-13.2877	1	0	0	-13.2877	G	gmuD
AIL03888.1	AIL03888.1 ribosomal protein S15 [Enterococcus faecalis ATCC 29212]	0	221000000	0	107000000	56300000	1	0	0.5	-1.04644	1000	9.96578	0.3	-1.97284	1000	9.96578	0.5	-0.926404	J	rpsO
AIL03890.1	AIL03890.1 AAA ATPase, central region [Enterococcus faecalis ATCC 29212]	0	94600000	0	77500000	270000	1	0	0.8	-0.287644	1000	9.96578	0	-8.45274	1000	9.96578	0	-8.16509	O	rarA
AIL03892.1	AIL03892.1 tyrosine decarboxylase [Enterococcus faecalis ATCC 29212]	0	719000000	0	2050000000	573000000	1	0	2.9	1.51156	1000	9.96578	0.8	-0.327457	1000	9.96578	0.3	-1.83902	E	tdc
AIL03894.1	AIL03894.1 exonuclease, DNA polymerase III, epsilon subunit family domain protein [Enterococcus faecalis ATCC 29212]	0	0	0	4080000	0	1	0	1000	9.96578	1	0	1	0	1	0	0	-13.2877	L	dnaQ
AIL03897.1	AIL03897.1 hypothetical protein DR75_1590 [Enterococcus faecalis ATCC 29212]	0	7260000	0	15600000	1080000	1	0	2.1	1.1035	1000	9.96578	0.1	-2.74894	1000	9.96578	0.1	-3.85244	-	-
AIL03898.1	AIL03898.1 hypothetical protein DR75_484 [Enterococcus faecalis ATCC 29212]	0	698000	0	0	0	1	0	0	-13.2877	1	0	0	-13.2877	1	0	1	0	G	celF
AIL03899.1	AIL03899.1 GDSL-like Lipase/Acylhydrolase family protein [Enterococcus faecalis ATCC 29212]	0	184000000	0	83800000	55300000	1	0	0.5	-1.13468	1000	9.96578	0.3	-1.73435	1000	9.96578	0.7	-0.599671	E	-
AIL03900.1	AIL03900.1 MTA/SAH nucleosidase [Enterococcus faecalis ATCC 29212]	0	488000000	0	145000000	38300000	1	0	0.3	-1.75083	1000	9.96578	0.1	-3.67146	1000	9.96578	0.3	-1.92064	E	mtnN
AIL03902.1	AIL03902.1 hypothetical protein DR75_2375 [Enterococcus faecalis ATCC 29212]	0	1620000	0	0	0	1	0	0	-13.2877	1	0	0	-13.2877	1	0	1	0	QT	-
AIL03905.1	AIL03905.1 ABC transporter family protein [Enterococcus faecalis ATCC 29212]	0	4910000	0	1860000	0	1	0	0.4	-1.40042	1	0	0	-13.2877	1	0	0	-13.2877	E	glnQ
AIL03906.1	AIL03906.1 esterase D [Enterococcus faecalis ATCC 29212]	0	82700000	0	82900000	5030000	1	0	1	0.00348477	1000	9.96578	0.1	-4.03926	1000	9.96578	0.1	-4.04274	S	est
AIL03907.1	AIL03907.1 ATP synthase F1, alpha subunit [Enterococcus faecalis ATCC 29212]	0	1780000000	0	2890000000	368000000	1	0	1.6	0.699192	1000	9.96578	0.2	-2.2741	1000	9.96578	0.1	-2.97329	C	atpA
AIL03909.1	AIL03909.1 translation initiation factor IF-3 [Enterococcus faecalis ATCC 29212]	0	1020000000	0	421000000	192000000	1	0	0.4	-1.27668	1000	9.96578	0.2	-2.40939	1000	9.96578	0.5	-1.13271	J	infC
AIL03910.1	AIL03910.1 amino acid metabolism family protein [Enterococcus faecalis ATCC 29212]	0	139000000	0	47000000	2410000	1	0	0.3	-1.56435	1000	9.96578	0	-5.84991	1000	9.96578	0.1	-4.28556	S	XK27_04120
AIL03912.1	AIL03912.1 beta-ketoacyl-acyl-carrier-protein synthase II [Enterococcus faecalis ATCC 29212]	0	642000000	0	867000000	115000000	1	0	1.4	0.433459	1000	9.96578	0.2	-2.48094	1000	9.96578	0.1	-2.9144	I	fabF
AIL03916.1	AIL03916.1 CTP synthase [Enterococcus faecalis ATCC 29212]	0	1130000000	0	1350000000	216000000	1	0	1.2	0.256637	1000	9.96578	0.2	-2.38722	1000	9.96578	0.2	-2.64386	F	pyrG
AIL03917.1	AIL03917.1 putative ebsA protein [Enterococcus faecalis ATCC 29212]	0	3580000	0	0	0	1	0	0	-13.2877	1	0	0	-13.2877	1	0	1	0	S	ebsA
AIL03919.1	AIL03919.1 peptidase C1-like family protein [Enterococcus faecalis ATCC 29212]	0	812000000	0	623000000	39600000	1	0	0.8	-0.382248	1000	9.96578	0	-4.35791	1000	9.96578	0.1	-3.97566	E	pepC
AIL03921.1	AIL03921.1 UDP-N-acetylmuramoyl-tripeptide--D-alanyl-D-alanine ligase family protein [Enterococcus faecalis ATCC 29212]	0	110000000	0	162000000	3490000	1	0	1.5	0.55849	1000	9.96578	0	-4.97813	1000	9.96578	0	-5.53662	M	murF
AIL03922.1	AIL03922.1 cell division ZapA family protein [Enterococcus faecalis ATCC 29212]	0	38600000	0	13800000	13800000	1	0	0.4	-1.48393	1000	9.96578	0.4	-1.48393	1000	9.96578	1	0	D	-
AIL03923.1	AIL03923.1 peptidase M48 family protein [Enterococcus faecalis ATCC 29212]	0	8780000	0	3130000	0	1	0	0.4	-1.48806	1	0	0	-13.2877	1	0	0	-13.2877	O	-
AIL03924.1	AIL03924.1 single-stranded DNA-binding family protein [Enterococcus faecalis ATCC 29212]	0	288000000	0	345000000	81400000	1	0	1.2	0.260528	1000	9.96578	0.3	-1.82297	1000	9.96578	0.2	-2.0835	L	ssb
AIL03925.1	AIL03925.1 carbamate kinase [Enterococcus faecalis ATCC 29212]	0	769000000	0	266000000	99200000	1	0	0.3	-1.53156	1000	9.96578	0.1	-2.95457	1000	9.96578	0.4	-1.42301	E	-
AIL03926.1	AIL03926.1 cutC family protein [Enterococcus faecalis ATCC 29212]	0	179000000	0	92800000	7400000	1	0	0.5	-0.947763	1000	9.96578	0	-4.59629	1000	9.96578	0.1	-3.64853	P	cutC
AIL03927.1	AIL03927.1 FMN-binding domain protein [Enterococcus faecalis ATCC 29212]	0	67200000	0	747000000	223000000	1	0	11.1	3.47458	1000	9.96578	3.3	1.73051	1000	9.96578	0.3	-1.74406	S	cad
AIL03928.1	AIL03928.1 heme ABC exporter, ATP-binding protein CcmA [Enterococcus faecalis ATCC 29212]	0	836000000	0	787000000	33900000	1	0	0.9	-0.0871393	1000	9.96578	0	-4.62415	1000	9.96578	0	-4.53701	S	mglA
AIL03931.1	AIL03931.1 O-Antigen ligase family protein [Enterococcus faecalis ATCC 29212]	0	48500000	0	83300000	0	1	0	1.7	0.780332	1	0	0	-13.2877	1	0	0	-13.2877	M	-
AIL03932.1	AIL03932.1 2-dehydropantoate 2-reductase family protein [Enterococcus faecalis ATCC 29212]	0	324000000	0	334000000	69600000	1	0	1	0.0438543	1000	9.96578	0.2	-2.21883	1000	9.96578	0.2	-2.26269	H	panE
AIL03933.1	AIL03933.1 transcription termination factor Rho [Enterococcus faecalis ATCC 29212]	0	8180000	0	21500000	0	1	0	2.6	1.39416	1	0	0	-13.2877	1	0	0	-13.2877	K	rho
AIL03935.1	AIL03935.1 signal recognition particle-docking protein FtsY [Enterococcus faecalis ATCC 29212]	0	419000000	0	604000000	131000000	1	0	1.4	0.527598	1000	9.96578	0.3	-1.67738	1000	9.96578	0.2	-2.20498	U	ftsY
AIL03937.1	AIL03937.1 pseudouridine synthase family protein [Enterococcus faecalis ATCC 29212]	0	13700000	0	0	0	1	0	0	-13.2877	1	0	0	-13.2877	1	0	1	0	J	rsuA
AIL03938.1	AIL03938.1 amino ABC transporter, permease, 3-TM region, His/Glu/Gln/Arg/opine family domain protein [Enterococcus faecalis ATCC 29212]	0	214000000	0	400000000	35800000	1	0	1.9	0.902389	1000	9.96578	0.2	-2.57958	1000	9.96578	0.1	-3.48197	P	XK27_05795
AIL03941.1	AIL03941.1 cold shock protein CspD [Enterococcus faecalis ATCC 29212]	0	17300000	0	202000	0	1	0	0	-6.42027	1	0	0	-13.2877	1	0	0	-13.2877	K	cspB
AIL03942.1	AIL03942.1 tRNA pseudouridine(55) synthase [Enterococcus faecalis ATCC 29212]	0	10500000	0	24600000	1130000	1	0	2.3	1.22827	1000	9.96578	0.1	-3.21599	1000	9.96578	0	-4.44426	J	truB
AIL03945.1	AIL03945.1 glycosyl transferase 2 family protein [Enterococcus faecalis ATCC 29212]	0	7270000	0	31400000	0	1	0	4.3	2.11074	1	0	0	-13.2877	1	0	0	-13.2877	M	-
AIL03946.1	AIL03946.1 ferredoxin--NADP reductase 2 [Enterococcus faecalis ATCC 29212]	0	285000	0	35400000	3010000	1	0	124.2	6.95664	1000	9.96578	10.6	3.40073	1000	9.96578	0.1	-3.55591	C	yumC
AIL03949.1	AIL03949.1 hypothetical protein DR75_1756 [Enterococcus faecalis ATCC 29212]	0	89000000	0	29300000	5660000	1	0	0.3	-1.6029	1000	9.96578	0.1	-3.97493	1000	9.96578	0.2	-2.37203	S	-
AIL03952.1	AIL03952.1 ABC transporter family protein [Enterococcus faecalis ATCC 29212]	0	446000	0	541000	0	1	0	1.2	0.278585	1	0	0	-13.2877	1	0	0	-13.2877	V	-
AIL03953.1	AIL03953.1 ftsX-like permease family protein [Enterococcus faecalis ATCC 29212]	0	4930000	0	14000000	284000	1	0	2.8	1.50577	1000	9.96578	0.1	-4.11762	1000	9.96578	0	-5.62339	V	-
AIL03956.1	AIL03956.1 lipoyltransferase and lipoate-ligase family protein [Enterococcus faecalis ATCC 29212]	0	1420000000	0	1370000000	238000000	1	0	1	-0.051715	1000	9.96578	0.2	-2.57686	1000	9.96578	0.2	-2.52514	H	lplA
AIL03957.1	AIL03957.1 UTRA domain protein [Enterococcus faecalis ATCC 29212]	0	132000000	0	144000000	8530000	1	0	1.1	0.125531	1000	9.96578	0.1	-3.95185	1000	9.96578	0.1	-4.07738	K	-
AIL03958.1	AIL03958.1 putative phosphotransferase enzyme IIB component [Enterococcus faecalis ATCC 29212]	0	0	0	8620000	997000	1	0	1000	9.96578	1000	9.96578	1000	9.96578	1000	9.96578	0.1	-3.11202	G	ptsB
AIL03959.1	AIL03959.1 ribosomal protein L25, Ctc-form [Enterococcus faecalis ATCC 29212]	0	356000000	0	297000000	68500000	1	0	0.8	-0.261414	1000	9.96578	0.2	-2.3777	1000	9.96578	0.2	-2.11629	J	ctc
AIL03962.1	AIL03962.1 ABC transporter family protein [Enterococcus faecalis ATCC 29212]	0	196000000	0	29100000	0	1	0	0.1	-2.75176	1	0	0	-13.2877	1	0	0	-13.2877	P	-
AIL03963.1	AIL03963.1 transcriptional regulator, GntR family [Enterococcus faecalis ATCC 29212]	0	12500000	0	6290000	2170000	1	0	0.5	-0.990796	1000	9.96578	0.2	-2.52616	1000	9.96578	0.3	-1.53536	K	-
AIL03968.1	AIL03968.1 rhodanese-like domain protein [Enterococcus faecalis ATCC 29212]	0	0	0	165000000	10400000	1	0	1000	9.96578	1000	9.96578	1000	9.96578	1000	9.96578	0.1	-3.98781	S	ybfQ
AIL03970.1	AIL03970.1 PTS system sorbose subIIB component family protein [Enterococcus faecalis ATCC 29212]	0	2060000	0	0	0	1	0	0	-13.2877	1	0	0	-13.2877	1	0	1	0	G	-
AIL03972.1	AIL03972.1 hypothetical protein DR75_308 [Enterococcus faecalis ATCC 29212]	0	70800000	0	0	3600000	1	0	0	-13.2877	1000	9.96578	0.1	-4.29768	1000	9.96578	1000	9.96578	S	-
AIL03975.1	AIL03975.1 bacterial transcriptional regulator family protein [Enterococcus faecalis ATCC 29212]	0	5530000	0	9390000	0	1	0	1.7	0.763846	1	0	0	-13.2877	1	0	0	-13.2877	K	-
AIL03976.1	AIL03976.1 nrdI protein [Enterococcus faecalis ATCC 29212]	0	37800000	0	11900000	0	1	0	0.3	-1.66742	1	0	0	-13.2877	1	0	0	-13.2877	F	nrdI
AIL03977.1	AIL03977.1 chromosomal replication initiator protein DnaA [Enterococcus faecalis ATCC 29212]	0	80400000	0	117000000	15700000	1	0	1.5	0.541241	1000	9.96578	0.2	-2.35643	1000	9.96578	0.1	-2.89767	L	dnaA
AIL03980.1	AIL03980.1 helix-turn-helix family protein [Enterococcus faecalis ATCC 29212]	0	0	0	13600000	0	1	0	1000	9.96578	1	0	1	0	1	0	0	-13.2877	K	malR
AIL03981.1	AIL03981.1 crp-like helix-turn-helix domain protein [Enterococcus faecalis ATCC 29212]	0	15800000	0	59100000	0	1	0	3.7	1.90323	1	0	0	-13.2877	1	0	0	-13.2877	K	-
AIL03982.1	AIL03982.1 SIS domain protein [Enterococcus faecalis ATCC 29212]	0	19400000	0	44900000	2920000	1	0	2.3	1.21066	1000	9.96578	0.2	-2.73202	1000	9.96578	0.1	-3.94268	G	-
AIL03983.1	AIL03983.1 peroxiredoxin [Enterococcus faecalis ATCC 29212]	0	350000000	0	1760000000	1010000000	1	0	5	2.33015	1000	9.96578	2.9	1.52893	1000	9.96578	0.6	-0.80122	O	ahpC
AIL03985.1	AIL03985.1 ABC transporter family protein [Enterococcus faecalis ATCC 29212]	0	0	0	5910000	25800000	1	0	1000	9.96578	1000	9.96578	1000	9.96578	1000	9.96578	4.4	2.12614	V	yfiC
AIL03988.1	AIL03988.1 radical SAM superfamily protein [Enterococcus faecalis ATCC 29212]	0	0	0	1340000	45600	1	0	1000	9.96578	1000	9.96578	1000	9.96578	1000	9.96578	0	-4.87706	H	hemN
AIL03989.1	AIL03989.1 metal ion transporter, metal ion family protein [Enterococcus faecalis ATCC 29212]	0	0	0	11400000	0	1	0	1000	9.96578	1	0	1	0	1	0	0	-13.2877	U	mntH
AIL03990.1	AIL03990.1 ribosomal protein S6 [Enterococcus faecalis ATCC 29212]	0	1450000000	0	997000000	643000000	1	0	0.7	-0.540387	1000	9.96578	0.4	-1.17316	1000	9.96578	0.6	-0.632775	J	rpsF
AIL03991.1	AIL03991.1 pyrimidine-nucleoside phosphorylase [Enterococcus faecalis ATCC 29212]	0	490000000	0	154000000	7860000	1	0	0.3	-1.66985	1000	9.96578	0	-5.96211	1000	9.96578	0.1	-4.29226	F	deoA
AIL03994.1	AIL03994.1 hypothetical protein DR75_905 [Enterococcus faecalis ATCC 29212]	0	13800000	0	9500000	0	1	0	0.7	-0.538669	1	0	0	-13.2877	1	0	0	-13.2877	S	-
AIL03995.1	AIL03995.1 tagatose 1,6-diphosphate aldolase [Enterococcus faecalis ATCC 29212]	0	14400000	0	28000000	318000	1	0	1.9	0.959358	1000	9.96578	0	-5.5009	1000	9.96578	0	-6.46026	G	lacD
AIL03998.1	AIL03998.1 tyrosine recombinase XerC [Enterococcus faecalis ATCC 29212]	0	3050000	0	10200000	0	1	0	3.3	1.74169	1	0	0	-13.2877	1	0	0	-13.2877	D	xerC
AIL04002.1	AIL04002.1 NLPA lipofamily protein [Enterococcus faecalis ATCC 29212]	0	3960000000	3640000	807000000	95600000	1000	9.96578	0.2	-2.29486	1000	9.96578	0	-5.37235	26.3	4.715	0.1	-3.07749	P	metQ3
AIL04003.1	AIL04003.1 trigger factor [Enterococcus faecalis ATCC 29212]	0	3090000000	1030000	2320000000	1060000000	1000	9.96578	0.8	-0.413482	1000	9.96578	0.3	-1.54354	1029.1	10.0072	0.5	-1.13006	D	tig
AIL04007.1	AIL04007.1 bacterial regulatory s, tetR family protein [Enterococcus faecalis ATCC 29212]	0	2570000	0	2600000	0	1	0	1	0.0167433	1	0	0	-13.2877	1	0	0	-13.2877	K	-
AIL04008.1	AIL04008.1 Na+/H+ antiporter NhaC [Enterococcus faecalis ATCC 29212]	0	28100000	0	163000000	22900000	1	0	5.8	2.53623	1000	9.96578	0.8	-0.295223	1000	9.96578	0.1	-2.83145	C	nhaC
AIL04009.1	AIL04009.1 beta-hydroxyacyl-(acyl-carrier-protein) dehydratase FabZ [Enterococcus faecalis ATCC 29212]	0	358000000	0	253000000	28600000	1	0	0.7	-0.500822	1000	9.96578	0.1	-3.64587	1000	9.96578	0.1	-3.14505	I	fabZ
AIL04012.1	AIL04012.1 RNA 2'-O ribose methyltransferase substrate binding family protein [Enterococcus faecalis ATCC 29212]	0	775000	0	15100000	63600	1	0	19.5	4.28421	1000	9.96578	0.1	-3.6071	1000	9.96578	0	-7.89131	J	spoU
AIL04013.1	AIL04013.1 2-amino-4-hydroxy-6-hydroxymethyldihydropteridine diphosphokinase [Enterococcus faecalis ATCC 29212]	0	13100000	0	20100000	1450000	1	0	1.5	0.617629	1000	9.96578	0.1	-3.17544	1000	9.96578	0.1	-3.79307	H	folK
AIL04016.1	AIL04016.1 2-dehydro-3-deoxyphosphogluconate aldolase/4-hydroxy-2-oxoglutarate aldolase family protein [Enterococcus faecalis ATCC 29212]	0	24700000	0	32100000	61900000	1	0	1.3	0.378062	1000	9.96578	2.5	1.32543	1000	9.96578	1.9	0.947366	G	-
AIL04024.1	AIL04024.1 hypothetical protein DR75_2870 [Enterococcus faecalis ATCC 29212]	0	3180000	0	1360000	0	1	0	0.4	-1.22542	1	0	0	-13.2877	1	0	0	-13.2877	L	-
AIL04025.1	AIL04025.1 phage integrase family protein [Enterococcus faecalis ATCC 29212]	0	0	0	1840000	0	1	0	1000	9.96578	1	0	1	0	1	0	0	-13.2877	L	-
AIL04028.1	AIL04028.1 S1 domain protein [Enterococcus faecalis ATCC 29212]	0	193000000	0	209000000	13200000	1	0	1.1	0.114902	1000	9.96578	0.1	-3.86999	1000	9.96578	0.1	-3.98489	S	yitL
AIL04029.1	AIL04029.1 binding--dependent transport system inner membrane component family protein [Enterococcus faecalis ATCC 29212]	0	135000000	0	32900000	0	1	0	0.2	-2.0368	1	0	0	-13.2877	1	0	0	-13.2877	EP	oppB
AIL04030.1	AIL04030.1 heme ABC exporter, ATP-binding protein CcmA [Enterococcus faecalis ATCC 29212]	0	64100000	0	105000000	7920000	1	0	1.6	0.711993	1000	9.96578	0.1	-3.01675	1000	9.96578	0.1	-3.72875	S	yfmR
AIL04033.1	AIL04033.1 holo-[acyl-carrier-protein] synthase [Enterococcus faecalis ATCC 29212]	0	12500000	0	7570000	0	1	0	0.6	-0.723563	1	0	0	-13.2877	1	0	0	-13.2877	I	acpS
AIL04035.1	AIL04035.1 6-phosphogluconate dehydrogenase [Enterococcus faecalis ATCC 29212]	28800000	2730000000	21600000	859000000	199000000	0.8	-0.415037	0.3	-1.66817	6.9	2.78863	0.1	-3.77806	9.2	3.20367	0.2	-2.10989	H	gnd
AIL04036.1	AIL04036.1 beta-phosphoglucomutase [Enterococcus faecalis ATCC 29212]	0	2940000000	2630000	1750000000	384000000	1000	9.96578	0.6	-0.748461	1000	9.96578	0.1	-2.93664	146	7.1899	0.2	-2.18818	S	-
AIL04039.1	AIL04039.1 periplasmic binding s and sugar binding domain of LacI family protein [Enterococcus faecalis ATCC 29212]	0	25300000	0	15300000	0	1	0	0.6	-0.725606	1	0	0	-13.2877	1	0	0	-13.2877	K	-
AIL04040.1	AIL04040.1 HAD ATPase, P-type, IC family protein [Enterococcus faecalis ATCC 29212]	0	107000000	1150000	82200000	6560000	1000	9.96578	0.8	-0.3804	1000	9.96578	0.1	-4.02777	5.7	2.51206	0.1	-3.64737	P	aha1
AIL04041.1	AIL04041.1 magnesium transporter [Enterococcus faecalis ATCC 29212]	0	0	0	3220000	0	1	0	1000	9.96578	1	0	1	0	1	0	0	-13.2877	P	mgtE
AIL04044.1	AIL04044.1 hypothetical protein DR75_1100 [Enterococcus faecalis ATCC 29212]	0	99500000	0	89200000	2470000	1	0	0.9	-0.157653	1000	9.96578	0	-5.33211	1000	9.96578	0	-5.17446	S	-
AIL04045.1	AIL04045.1 aspartate--tRNA ligase [Enterococcus faecalis ATCC 29212]	0	1050000000	0	1050000000	109000000	1	0	1	0	1000	9.96578	0.1	-3.26799	1000	9.96578	0.1	-3.26799	J	aspS
AIL04048.1	AIL04048.1 ATP synthase F1, epsilon subunit [Enterococcus faecalis ATCC 29212]	0	198000000	0	212000000	78400000	1	0	1.1	0.0985638	1000	9.96578	0.4	-1.33657	1000	9.96578	0.4	-1.43514	C	atpC
AIL04050.1	AIL04050.1 asp23 family protein [Enterococcus faecalis ATCC 29212]	0	228000000	0	217000000	23100000	1	0	1	-0.0713388	1000	9.96578	0.1	-3.30307	1000	9.96578	0.1	-3.23173	S	yloU
AIL04051.1	AIL04051.1 hypothetical protein DR75_1557 [Enterococcus faecalis ATCC 29212]	0	1650000	0	3300000	0	1	0	2	1	1	0	0	-13.2877	1	0	0	-13.2877	S	yebE
AIL04057.1	AIL04057.1 bacterial regulatory s, luxR family protein [Enterococcus faecalis ATCC 29212]	0	68700000	0	39300000	3810000	1	0	0.6	-0.805781	1000	9.96578	0.1	-4.17245	1000	9.96578	0.1	-3.36667	K	vraR
AIL04058.1	AIL04058.1 dihydroxyacetone kinase, DhaK subunit [Enterococcus faecalis ATCC 29212]	0	812000000	0	177000000	28400000	1	0	0.2	-2.19773	1000	9.96578	0	-4.83752	1000	9.96578	0.2	-2.63979	G	dhaK
AIL04060.1	AIL04060.1 dTDP-4-dehydrorhamnose reductase [Enterococcus faecalis ATCC 29212]	0	142000000	0	377000000	32500000	1	0	2.7	1.40867	1000	9.96578	0.2	-2.12738	1000	9.96578	0.1	-3.53605	M	rfbD
AIL04061.1	AIL04061.1 short chain dehydrogenase family protein [Enterococcus faecalis ATCC 29212]	0	362000000	0	386000000	33300000	1	0	1.1	0.0926112	1000	9.96578	0.1	-3.4424	1000	9.96578	0.1	-3.53501	S	yqjQ
AIL04062.1	AIL04062.1 linear amide C-N hydrolase, choloylglycine hydrolase family protein [Enterococcus faecalis ATCC 29212]	0	150000000	0	60100000	13900000	1	0	0.4	-1.31953	1000	9.96578	0.1	-3.43181	1000	9.96578	0.2	-2.11228	M	-
AIL04063.1	AIL04063.1 exodeoxyribonuclease III [Enterococcus faecalis ATCC 29212]	0	183000000	0	145000000	10000000	1	0	0.8	-0.335791	1000	9.96578	0.1	-4.19377	1000	9.96578	0.1	-3.85798	L	exoA
AIL04064.1	AIL04064.1 acetyl-CoA carboxylase, carboxyl transferase, beta subunit [Enterococcus faecalis ATCC 29212]	0	234000000	9830000	473000000	23700000	1000	9.96578	2	1.01533	1000	9.96578	0.1	-3.30355	2.4	1.26962	0.1	-4.31888	I	accD
AIL04065.1	AIL04065.1 pyruvate carboxylase [Enterococcus faecalis ATCC 29212]	0	810000000	0	608000000	55500000	1	0	0.8	-0.413851	1000	9.96578	0.1	-3.86736	1000	9.96578	0.1	-3.45351	C	pyc
AIL04067.1	AIL04067.1 glyoxalase/Bleomycin resistance /Dioxygenase superfamily protein [Enterococcus faecalis ATCC 29212]	0	282000000	0	41800000	3350000	1	0	0.1	-2.75412	1000	9.96578	0	-6.39539	1000	9.96578	0.1	-3.64127	E	XK27_00215
AIL04068.1	AIL04068.1 carboxypeptidase Taq (M32) metallopeptidase family protein [Enterococcus faecalis ATCC 29212]	0	96100000	0	67500000	8620000	1	0	0.7	-0.509649	1000	9.96578	0.1	-3.47878	1000	9.96578	0.1	-2.96913	E	ypwA
AIL04070.1	AIL04070.1 S-adenosyl-L-methionine-dependent methyltransferase family protein [Enterococcus faecalis ATCC 29212]	0	0	0	3420000	0	1	0	1000	9.96578	1	0	1	0	1	0	0	-13.2877	Q	rrmA
AIL04071.1	AIL04071.1 sporulation initiation inhibitor protein soj [Enterococcus faecalis ATCC 29212]	0	148000000	0	231000000	16400000	1	0	1.6	0.642296	1000	9.96578	0.1	-3.17383	1000	9.96578	0.1	-3.81613	D	soj
AIL04073.1	AIL04073.1 recX family protein [Enterococcus faecalis ATCC 29212]	0	9020000	0	4050000	0	1	0	0.4	-1.15521	1	0	0	-13.2877	1	0	0	-13.2877	S	recX
AIL04074.1	AIL04074.1 gatB domain protein [Enterococcus faecalis ATCC 29212]	0	230000000	0	37600000	70700000	1	0	0.2	-2.61283	1000	9.96578	0.3	-1.70185	1000	9.96578	1.9	0.910978	S	yqeY
AIL04075.1	AIL04075.1 DHH family protein [Enterococcus faecalis ATCC 29212]	0	311000000	0	178000000	15100000	1	0	0.6	-0.805037	1000	9.96578	0	-4.36429	1000	9.96578	0.1	-3.55926	S	nrnA
AIL04079.1	AIL04079.1 L-lactate dehydrogenase [Enterococcus faecalis ATCC 29212]	0	60400000	0	97000000	6400000	1	0	1.6	0.683436	1000	9.96578	0.1	-3.2384	1000	9.96578	0.1	-3.92184	C	ldhB
AIL04080.1	AIL04080.1 cysteine desulfurase, SufS family protein [Enterococcus faecalis ATCC 29212]	0	54300000	0	29200000	270000	1	0	0.5	-0.894984	1000	9.96578	0	-7.65185	1000	9.96578	0	-6.75687	E	sufS
AIL04081.1	AIL04081.1 glyoxalase/Bleomycin resistance /Dioxygenase superfamily protein [Enterococcus faecalis ATCC 29212]	0	1750000000	0	72000000	77000000	1	0	0	-4.60321	1000	9.96578	0	-4.50635	1000	9.96578	1.1	0.0968615	E	gloA
AIL04082.1	AIL04082.1 lactonase, 7-bladed beta-propeller family protein [Enterococcus faecalis ATCC 29212]	0	1940000000	0	464000000	128000000	1	0	0.2	-2.06386	1000	9.96578	0.1	-3.92184	1000	9.96578	0.3	-1.85798	G	pgl
AIL04084.1	AIL04084.1 rRNA large subunit m3Psi methyltransferase RlmH [Enterococcus faecalis ATCC 29212]	0	18800000	0	21200000	5520000	1	0	1.1	0.173332	1000	9.96578	0.3	-1.76799	1000	9.96578	0.3	-1.94132	J	rlmH
AIL04085.1	AIL04085.1 excinuclease ABC subunit C [Enterococcus faecalis ATCC 29212]	0	19400000	0	9260000	0	1	0	0.5	-1.06697	1	0	0	-13.2877	1	0	0	-13.2877	L	uvrC
AIL04086.1	AIL04086.1 putative sugar-binding domain protein [Enterococcus faecalis ATCC 29212]	0	0	0	38700000	0	1	0	1000	9.96578	1	0	1	0	1	0	0	-13.2877	K	cggR
AIL04088.1	AIL04088.1 lemA protein [Enterococcus faecalis ATCC 29212]	0	179000000	0	466000000	46400000	1	0	2.6	1.38037	1000	9.96578	0.3	-1.94776	1000	9.96578	0.1	-3.32813	S	lemA
AIL04089.1	AIL04089.1 bacterial regulatory, Fis family protein [Enterococcus faecalis ATCC 29212]	0	15800000	0	10500000	0	1	0	0.7	-0.589535	1	0	0	-13.2877	1	0	0	-13.2877	QT	lrp
AIL04090.1	AIL04090.1 amino ABC transporter, permease, 3-TM region, His/Glu/Gln/Arg/opine family domain protein [Enterococcus faecalis ATCC 29212]	0	204000000	0	177000000	23900000	1	0	0.9	-0.20482	1000	9.96578	0.1	-3.09349	1000	9.96578	0.1	-2.88867	U	arpJ
AIL04091.1	AIL04091.1 10 kDa chaperonin [Enterococcus faecalis ATCC 29212]	0	2000000000	0	1250000000	392000000	1	0	0.6	-0.678072	1000	9.96578	0.2	-2.35107	1000	9.96578	0.3	-1.673	O	groS
AIL04092.1	AIL04092.1 6-phosphogluconate dehydrogenase [Enterococcus faecalis ATCC 29212]	0	16200000	0	37200000	175000	1	0	2.3	1.19931	1000	9.96578	0	-6.5325	1000	9.96578	0	-7.7318	G	-
AIL04095.1	AIL04095.1 purine nucleoside phosphorylase I, inosine and guanosine-specific [Enterococcus faecalis ATCC 29212]	0	168000000	0	65900000	6770000	1	0	0.4	-1.35011	1000	9.96578	0	-4.63316	1000	9.96578	0.1	-3.28305	F	punA
AIL04096.1	AIL04096.1 hypothetical protein DR75_2723 [Enterococcus faecalis ATCC 29212]	0	1410000000	0	164000000	69700000	1	0	0.1	-3.10393	1000	9.96578	0	-4.33839	1000	9.96578	0.4	-1.23447	O	-
AIL04100.1	AIL04100.1 hypothetical protein DR75_2662 [Enterococcus faecalis ATCC 29212]	0	1620000	0	0	0	1	0	0	-13.2877	1	0	0	-13.2877	1	0	1	0	S	yviA
AIL04102.1	AIL04102.1 ribosomal protein L36 [Enterococcus faecalis ATCC 29212]	0	226000000	0	67700000	37100000	1	0	0.3	-1.7391	1000	9.96578	0.2	-2.60683	1000	9.96578	0.5	-0.867737	J	rpmJ
AIL04103.1	AIL04103.1 mRNA interferase EndoA [Enterococcus faecalis ATCC 29212]	0	5860000	0	0	1360000	1	0	0	-13.2877	1000	9.96578	0.2	-2.10729	1000	9.96578	1000	9.96578	L	ndoA
AIL04105.1	AIL04105.1 hypothetical protein DR75_268 [Enterococcus faecalis ATCC 29212]	0	75600000	0	112000000	10300000	1	0	1.5	0.567041	1000	9.96578	0.1	-2.87574	1000	9.96578	0.1	-3.44278	L	yrrK
AIL04106.1	AIL04106.1 UDP-N-acetylenolpyruvoylglucosamine reductase [Enterococcus faecalis ATCC 29212]	0	117000000	0	427000000	10000000	1	0	3.6	1.86773	1000	9.96578	0.1	-3.54844	1000	9.96578	0	-5.41616	M	murB
AIL04110.1	AIL04110.1 glycosyl transferase 2 family protein [Enterococcus faecalis ATCC 29212]	0	41200000	0	52300000	3330000	1	0	1.3	0.344167	1000	9.96578	0.1	-3.62905	1000	9.96578	0.1	-3.97322	M	-
AIL04111.1	AIL04111.1 ngoPII restriction endonuclease family protein [Enterococcus faecalis ATCC 29212]	0	89500000	0	17500000	0	1	0	0.2	-2.35453	1	0	0	-13.2877	1	0	0	-13.2877	L	-
AIL04113.1	AIL04113.1 periplasmic binding family protein [Enterococcus faecalis ATCC 29212]	0	40000000	0	99500000	14400000	1	0	2.5	1.3147	1000	9.96578	0.4	-1.47393	1000	9.96578	0.1	-2.78863	P	fhuD9
AIL04114.1	AIL04114.1 ribosomal protein L19 [Enterococcus faecalis ATCC 29212]	0	3140000000	0	2720000000	585000000	1	0	0.9	-0.207158	1000	9.96578	0.2	-2.42426	1000	9.96578	0.2	-2.2171	J	rplS
AIL04117.1	AIL04117.1 asp23 family protein [Enterococcus faecalis ATCC 29212]	0	597000000	0	445000000	51800000	1	0	0.7	-0.423926	1000	9.96578	0.1	-3.52671	1000	9.96578	0.1	-3.10278	S	WQ51_04310
AIL04119.1	AIL04119.1 cytidylate kinase [Enterococcus faecalis ATCC 29212]	0	253000000	0	192000000	21300000	1	0	0.8	-0.398031	1000	9.96578	0.1	-3.57021	1000	9.96578	0.1	-3.17218	F	cmk
AIL04120.1	AIL04120.1 binding--dependent transport system inner membrane component family protein [Enterococcus faecalis ATCC 29212]	0	119000000	0	253000000	24500000	1	0	2.1	1.08818	1000	9.96578	0.2	-2.28011	1000	9.96578	0.1	-3.36828	EP	oppC
AIL04121.1	AIL04121.1 hypothetical protein DR75_221 [Enterococcus faecalis ATCC 29212]	0	2310000	0	1300000	0	1	0	0.6	-0.829381	1	0	0	-13.2877	1	0	0	-13.2877	S	ypsA
AIL04132.1	AIL04132.1 polyprenyl synthetase family protein [Enterococcus faecalis ATCC 29212]	0	11500000	0	70900000	43500000	1	0	6.2	2.62415	1000	9.96578	3.8	1.91938	1000	9.96578	0.6	-0.70477	H	hepT
AIL04134.1	AIL04134.1 phosphopyruvate hydratase [Enterococcus faecalis ATCC 29212]	4590000	7870000000	49100000	5940000000	2430000000	10.7	3.41916	0.8	-0.405901	529.4	9.04825	0.3	-1.69541	49.5	5.62909	0.4	-1.28951	G	eno
AIL04136.1	AIL04136.1 L-serine dehydratase, iron-sulfur-dependent, alpha subunit [Enterococcus faecalis ATCC 29212]	0	0	0	14300000	3010000	1	0	1000	9.96578	1000	9.96578	1000	9.96578	1000	9.96578	0.2	-2.24818	E	sdaAA
AIL04138.1	AIL04138.1 serine/threonine phosphatase stp [Enterococcus faecalis ATCC 29212]	0	13300000	0	50200000	9000000	1	0	3.8	1.91626	1000	9.96578	0.7	-0.563429	1000	9.96578	0.2	-2.47969	T	stp
AIL04139.1	AIL04139.1 Holliday junction DNA helicase RuvA [Enterococcus faecalis ATCC 29212]	0	16300000	0	26100000	2820000	1	0	1.6	0.679178	1000	9.96578	0.2	-2.5311	1000	9.96578	0.1	-3.21028	L	ruvA
AIL04140.1	AIL04140.1 ribosomal protein L33 [Enterococcus faecalis ATCC 29212]	0	2040000	0	0	0	1	0	0	-13.2877	1	0	0	-13.2877	1	0	1	0	J	rpmG
AIL04142.1	AIL04142.1 sulfate permease family protein [Enterococcus faecalis ATCC 29212]	0	0	0	12400000	0	1	0	1000	9.96578	1	0	1	0	1	0	0	-13.2877	U	yvdB
AIL04146.1	AIL04146.1 DNA-binding regulatory, YebC/PmpR family protein [Enterococcus faecalis ATCC 29212]	0	672000000	0	19400000	6200000	1	0	0	-5.11433	1000	9.96578	0	-6.76005	1000	9.96578	0.3	-1.64572	K	yebC
AIL04151.1	AIL04151.1 quinone oxidoreductase, YhdH/YhfP family protein [Enterococcus faecalis ATCC 29212]	0	163000000	0	77500000	1550000	1	0	0.5	-1.0726	1000	9.96578	0	-6.71646	1000	9.96578	0	-5.64386	C	-
AIL04155.1	AIL04155.1 ribosome-binding factor A [Enterococcus faecalis ATCC 29212]	0	234000000	0	89700000	31600000	1	0	0.4	-1.38333	1000	9.96578	0.1	-2.88851	1000	9.96578	0.4	-1.50518	J	rbfA
AIL04158.1	AIL04158.1 manganese ABC transporter substrate-binding lipoprotein [Enterococcus faecalis ATCC 29212]	0	187000000	0	554000000	68500000	1	0	3	1.56685	1000	9.96578	0.4	-1.44886	1000	9.96578	0.1	-3.01571	P	psaA
AIL04159.1	AIL04159.1 hypothetical protein DR75_2118 [Enterococcus faecalis ATCC 29212]	0	1780000000	0	434000000	101000000	1	0	0.2	-2.03611	1000	9.96578	0.1	-4.13945	1000	9.96578	0.2	-2.10334	-	-
AIL04160.1	AIL04160.1 uracil-xanthine permease family protein [Enterococcus faecalis ATCC 29212]	0	0	0	58900000	4080000	1	0	1000	9.96578	1000	9.96578	1000	9.96578	1000	9.96578	0.1	-3.85163	F	pyrP
AIL04161.1	AIL04161.1 transketolase [Enterococcus faecalis ATCC 29212]	0	1360000000	0	671000000	126000000	1	0	0.5	-1.01922	1000	9.96578	0.1	-3.43211	1000	9.96578	0.2	-2.41289	G	tkt
AIL04162.1	AIL04162.1 dihydrodipicolinate reductase [Enterococcus faecalis ATCC 29212]	0	56000000	0	53200000	4790000	1	0	1	-0.0740006	1000	9.96578	0.1	-3.54733	1000	9.96578	0.1	-3.47333	E	dapB
AIL04163.1	AIL04163.1 30S ribosomal protein S13 [Enterococcus faecalis ATCC 29212]	0	1680000000	0	793000000	318000000	1	0	0.5	-1.08307	1000	9.96578	0.2	-2.40136	1000	9.96578	0.4	-1.31829	J	rpsM
AIL04166.1	AIL04166.1 isochorismate synthase family protein [Enterococcus faecalis ATCC 29212]	0	78700000	0	72600000	6250000	1	0	0.9	-0.116394	1000	9.96578	0.1	-3.65444	1000	9.96578	0.1	-3.53804	HQ	menF
AIL04168.1	AIL04168.1 PTS system, fructose subfamily, IIA component domain protein [Enterococcus faecalis ATCC 29212]	0	166000000	0	548000000	37800000	1	0	3.3	1.72299	1000	9.96578	0.2	-2.13473	1000	9.96578	0.1	-3.85772	GT	fruA
AIL04169.1	AIL04169.1 hypothetical protein DR75_1511 [Enterococcus faecalis ATCC 29212]	0	0	0	4460000	0	1	0	1000	9.96578	1	0	1	0	1	0	0	-13.2877	S	-
AIL04170.1	AIL04170.1 ribosomal protein L1 [Enterococcus faecalis ATCC 29212]	0	2970000000	0	1880000000	807000000	1	0	0.6	-0.65973	1000	9.96578	0.3	-1.87982	1000	9.96578	0.4	-1.22009	J	rplA
AIL04174.1	AIL04174.1 hypothetical protein DR75_2824 [Enterococcus faecalis ATCC 29212]	0	2060000	0	2170000	0	1	0	1.1	0.0750507	1	0	0	-13.2877	1	0	0	-13.2877	S	-
AIL04175.1	AIL04175.1 DNA primase [Enterococcus faecalis ATCC 29212]	0	22500000	0	32600000	0	1	0	1.4	0.534947	1	0	0	-13.2877	1	0	0	-13.2877	K	dnaG
AIL04178.1	AIL04178.1 hypothetical protein DR75_1103 [Enterococcus faecalis ATCC 29212]	0	60700000	0	120000000	2870000	1	0	2	0.983266	1000	9.96578	0	-4.40257	1000	9.96578	0	-5.38584	S	ypmB
AIL04182.1	AIL04182.1 glycerophosphoryl diester phosphodiesterase family protein [Enterococcus faecalis ATCC 29212]	0	0	0	3350000	0	1	0	1000	9.96578	1	0	1	0	1	0	0	-13.2877	C	glpQ
AIL04184.1	AIL04184.1 peroxide operon regulator [Enterococcus faecalis ATCC 29212]	0	90400000	0	92100000	34500000	1	0	1	0.0268784	1000	9.96578	0.4	-1.38973	1000	9.96578	0.4	-1.4166	P	perR
AIL04189.1	AIL04189.1 glyceraldehyde-3-phosphate dehydrogenase, type I [Enterococcus faecalis ATCC 29212]	0	2280000000	34200000	1390000000	394000000	1000	9.96578	0.6	-0.713949	1000	9.96578	0.2	-2.53277	11.5	3.52613	0.3	-1.81882	G	gap
AIL04190.1	AIL04190.1 helix-turn-helix family protein [Enterococcus faecalis ATCC 29212]	0	2180000	0	7640000	0	1	0	3.5	1.80924	1	0	0	-13.2877	1	0	0	-13.2877	K	rbsR
AIL04191.1	AIL04191.1 hypothetical protein DR75_2358 [Enterococcus faecalis ATCC 29212]	0	1500000	0	7960000	0	1	0	5.3	2.40781	1	0	0	-13.2877	1	0	0	-13.2877	S	yunF
AIL04194.1	AIL04194.1 oxidoreductase NAD-binding domain protein [Enterococcus faecalis ATCC 29212]	0	0	0	7200000	281000	1	0	1000	9.96578	1000	9.96578	1000	9.96578	1000	9.96578	0	-4.67935	C	pyrK
AIL04195.1	AIL04195.1 hypothetical protein DR75_2847 [Enterococcus faecalis ATCC 29212]	0	434000000	0	947000000	87300000	1	0	2.2	1.12567	1000	9.96578	0.2	-2.31364	1000	9.96578	0.1	-3.43931	P	oppD
AIL04196.1	AIL04196.1 methionine--tRNA ligase [Enterococcus faecalis ATCC 29212]	0	777000000	0	640000000	80800000	1	0	0.8	-0.279843	1000	9.96578	0.1	-3.26549	1000	9.96578	0.1	-2.98564	J	metG
AIL04199.1	AIL04199.1 malonyl CoA-acyl carrier protein transacylase [Enterococcus faecalis ATCC 29212]	0	446000000	0	1020000000	104000000	1	0	2.3	1.19345	1000	9.96578	0.2	-2.10046	1000	9.96578	0.1	-3.29391	I	fabD
AIL04201.1	AIL04201.1 potassium uptake protein [Enterococcus faecalis ATCC 29212]	0	0	0	0	2220000	1	0	1	0	1000	9.96578	1000	9.96578	1000	9.96578	1000	9.96578	P	kup
AIL04202.1	AIL04202.1 putative membrane protein [Enterococcus faecalis ATCC 29212]	0	3170000	0	9140000	0	1	0	2.9	1.52771	1	0	0	-13.2877	1	0	0	-13.2877	-	-
AIL04204.1	AIL04204.1 glutamine synthetase, type I [Enterococcus faecalis ATCC 29212]	0	1720000000	0	718000000	177000000	1	0	0.4	-1.26035	1000	9.96578	0.1	-3.28059	1000	9.96578	0.2	-2.02023	E	glnA
AIL04205.1	AIL04205.1 hypothetical protein DR75_1370 [Enterococcus faecalis ATCC 29212]	0	10600000	0	5210000	318000	1	0	0.5	-1.02471	1000	9.96578	0	-5.05889	1000	9.96578	0.1	-4.03418	S	yjbM
AIL04207.1	AIL04207.1 50S ribosomal protein L3 [Enterococcus faecalis ATCC 29212]	0	918000000	0	154000000	143000000	1	0	0.2	-2.57556	1000	9.96578	0.2	-2.68248	1000	9.96578	0.9	-0.106915	J	rplC
AIL04208.1	AIL04208.1 hypothetical protein DR75_1923 [Enterococcus faecalis ATCC 29212]	0	11200000	0	21200000	0	1	0	1.9	0.920566	1	0	0	-13.2877	1	0	0	-13.2877	V	drrA
AIL04210.1	AIL04210.1 translation elongation factor Tu [Enterococcus faecalis ATCC 29212]	64100000	39200000000	176000000	26300000000	9160000000	2.7	1.45718	0.7	-0.575791	142.9	7.15888	0.2	-2.09743	52	5.7017	0.3	-1.52164	J	tuf
AIL04212.1	AIL04212.1 glycosyl transferase 2 family protein [Enterococcus faecalis ATCC 29212]	0	1800000	0	0	0	1	0	0	-13.2877	1	0	0	-13.2877	1	0	1	0	M	ydaM
AIL04214.1	AIL04214.1 UTRA domain protein [Enterococcus faecalis ATCC 29212]	0	6610000	0	9280000	0	1	0	1.4	0.489475	1	0	0	-13.2877	1	0	0	-13.2877	K	-
AIL04215.1	AIL04215.1 ureidoglycolate dehydrogenase [Enterococcus faecalis ATCC 29212]	0	166000000	0	8350000	4210000	1	0	0.1	-4.31326	1000	9.96578	0	-5.30122	1000	9.96578	0.5	-0.987956	C	allD
AIL04216.1	AIL04216.1 isochorismatase family protein [Enterococcus faecalis ATCC 29212]	0	5330000	0	0	0	1	0	0	-13.2877	1	0	0	-13.2877	1	0	1	0	Q	pncA
AIL04218.1	AIL04218.1 acetyl-CoA carboxylase, carboxyl transferase, alpha subunit [Enterococcus faecalis ATCC 29212]	0	320000000	0	381000000	43400000	1	0	1.2	0.251719	1000	9.96578	0.1	-2.8823	1000	9.96578	0.1	-3.13402	I	accA
AIL04219.1	AIL04219.1 replication initiation and membrane attachment family protein [Enterococcus faecalis ATCC 29212]	0	13300000	0	8820000	119000	1	0	0.7	-0.592576	1000	9.96578	0	-6.80432	1000	9.96578	0	-6.21175	L	dnaB
AIL04220.1	AIL04220.1 hypothetical protein DR75_1765 [Enterococcus faecalis ATCC 29212]	0	270000000	0	124000000	0	1	0	0.5	-1.12262	1	0	0	-13.2877	1	0	0	-13.2877	S	ytzB
AIL04221.1	AIL04221.1 4-deoxy-L-threo-5-hexosulose-uronate ketol-isomerase 1 [Enterococcus faecalis ATCC 29212]	0	18300000	0	25600000	2200000	1	0	1.4	0.4843	1000	9.96578	0.1	-3.05627	1000	9.96578	0.1	-3.54057	G	kduI
AIL04222.1	AIL04222.1 lysM domain protein [Enterococcus faecalis ATCC 29212]	0	16800000	0	31800000	0	1	0	1.9	0.920566	1	0	0	-13.2877	1	0	0	-13.2877	M	-
AIL04223.1	AIL04223.1 transglycosylase family protein [Enterococcus faecalis ATCC 29212]	895000	95000000	0	128000000	5900000	0	-13.2877	1.3	0.430144	6.6	2.72076	0.1	-4.00914	1000	9.96578	0	-4.43929	M	pbp1B
AIL04228.1	AIL04228.1 heat-inducible transcription repressor HrcA [Enterococcus faecalis ATCC 29212]	0	20800000	0	86100000	5680000	1	0	4.1	2.04943	1000	9.96578	0.3	-1.87262	1000	9.96578	0.1	-3.92205	K	hrcA
AIL04229.1	AIL04229.1 excinuclease ABC subunit A [Enterococcus faecalis ATCC 29212]	0	340000000	0	164000000	17400000	1	0	0.5	-1.05184	1000	9.96578	0.1	-4.28838	1000	9.96578	0.1	-3.23654	L	uvrA
AIL04230.1	AIL04230.1 putative thiol peroxidase [Enterococcus faecalis ATCC 29212]	0	476000000	0	147000000	34800000	1	0	0.3	-1.69515	1000	9.96578	0.1	-3.7738	1000	9.96578	0.2	-2.07866	O	tpx
AIL04232.1	AIL04232.1 S-Ribosylhomocysteinase family protein [Enterococcus faecalis ATCC 29212]	0	1550000000	0	1140000000	335000000	1	0	0.7	-0.443234	1000	9.96578	0.2	-2.21004	1000	9.96578	0.3	-1.7668	H	luxS
AIL04235.1	AIL04235.1 guanosine monophosphate reductase [Enterococcus faecalis ATCC 29212]	0	84800000	0	84000000	12200000	1	0	1	-0.0136749	1000	9.96578	0.1	-2.79718	1000	9.96578	0.1	-2.78351	F	guaC
AIL04236.1	AIL04236.1 hypothetical protein DR75_1976 [Enterococcus faecalis ATCC 29212]	0	0	0	0	2240000	1	0	1	0	1000	9.96578	1000	9.96578	1000	9.96578	1000	9.96578	S	-
AIL04242.1	AIL04242.1 grpE family protein [Enterococcus faecalis ATCC 29212]	0	954000000	0	1410000000	611000000	1	0	1.5	0.563634	1000	9.96578	0.6	-0.642817	1000	9.96578	0.4	-1.20645	O	grpE
AIL04243.1	AIL04243.1 hypothetical protein DR75_2099 [Enterococcus faecalis ATCC 29212]	0	0	0	35900000	3420000	1	0	1000	9.96578	1000	9.96578	1000	9.96578	1000	9.96578	0.1	-3.39192	S	veg
AIL04244.1	AIL04244.1 HTH-type transcriptional repressor CzrA [Enterococcus faecalis ATCC 29212]	0	8450000	0	0	0	1	0	0	-13.2877	1	0	0	-13.2877	1	0	1	0	K	czrA
AIL04245.1	AIL04245.1 PTS system, Lactose/Cellobiose specific IIA subunit [Enterococcus faecalis ATCC 29212]	0	0	0	3140000	81500	1	0	1000	9.96578	1000	9.96578	1000	9.96578	1000	9.96578	0	-5.26782	G	-
AIL04247.1	AIL04247.1 hypothetical protein DR75_1187 [Enterococcus faecalis ATCC 29212]	0	5540000	0	0	0	1	0	0	-13.2877	1	0	0	-13.2877	1	0	1	0	P	-
AIL04249.1	AIL04249.1 ribonucleotide reductase, small chain family protein [Enterococcus faecalis ATCC 29212]	0	1710000000	2850000	276000000	45000000	1000	9.96578	0.2	-2.63126	1000	9.96578	0	-5.24793	15.8	3.98089	0.2	-2.61667	F	nrdF
AIL04251.1	AIL04251.1 hypothetical protein DR75_1061 [Enterococcus faecalis ATCC 29212]	0	64200000	0	516000	4360000	1	0	0	-6.95906	1000	9.96578	0.1	-3.88017	1000	9.96578	8.4	3.07889	E	ywkD
AIL04254.1	AIL04254.1 chaperone protein DnaJ [Enterococcus faecalis ATCC 29212]	0	581000000	0	86200000	96500000	1	0	0.1	-2.75278	1000	9.96578	0.2	-2.58994	1000	9.96578	1.1	0.162841	O	dnaJ
AIL04255.1	AIL04255.1 substrate binding domain of ABC-type glycine betaine transport system family protein [Enterococcus faecalis ATCC 29212]	0	116000000	0	162000000	37200000	1	0	1.4	0.481869	1000	9.96578	0.3	-1.64075	1000	9.96578	0.2	-2.12262	M	opuCC
AIL04256.1	AIL04256.1 16S rRNA (guanine(527)-N(7))-methyltransferase GidB [Enterococcus faecalis ATCC 29212]	0	27400000	0	52700000	1430000	1	0	1.9	0.943627	1000	9.96578	0.1	-4.26009	1000	9.96578	0	-5.20372	J	rsmG
AIL04258.1	AIL04258.1 UDP-N-acetylenolpyruvoylglucosamine reductase [Enterococcus faecalis ATCC 29212]	0	129000000	0	280000000	23600000	1	0	2.2	1.11806	1000	9.96578	0.2	-2.45051	1000	9.96578	0.1	-3.56857	M	murB
AIL04259.1	AIL04259.1 hypothetical protein DR75_334 [Enterococcus faecalis ATCC 29212]	0	36000000	0	0	5880000	1	0	0	-13.2877	1000	9.96578	0.2	-2.61411	1000	9.96578	1000	9.96578	K	ylxR
AIL04261.1	AIL04261.1 glycine betaine/L-proline transport ATP binding subunit [Enterococcus faecalis ATCC 29212]	0	431000000	0	597000000	61500000	1	0	1.4	0.470043	1000	9.96578	0.1	-2.80903	1000	9.96578	0.1	-3.27907	E	opuCA
AIL04262.1	AIL04262.1 alkaline phosphatase synthesis transcriptional regulatory protein phoP [Enterococcus faecalis ATCC 29212]	0	50700000	0	134000000	3050000	1	0	2.6	1.40218	1000	9.96578	0.1	-4.0551	1000	9.96578	0	-5.45728	K	phoP
AIL04264.1	AIL04264.1 short chain dehydrogenase family protein [Enterococcus faecalis ATCC 29212]	0	1060000000	0	460000000	65600000	1	0	0.4	-1.20436	1000	9.96578	0.1	-4.01422	1000	9.96578	0.1	-2.80987	IQ	dhrS4
AIL04269.1	AIL04269.1 AMP-binding enzyme family protein [Enterococcus faecalis ATCC 29212]	0	64300000	0	192000000	18200000	1	0	3	1.57822	1000	9.96578	0.3	-1.82088	1000	9.96578	0.1	-3.3991	IQ	fadD
AIL04271.1	AIL04271.1 guanine deaminase [Enterococcus faecalis ATCC 29212]	0	7460000	0	8300000	0	1	0	1.1	0.153936	1	0	0	-13.2877	1	0	0	-13.2877	F	guaD
AIL04274.1	AIL04274.1 phosphoribosylaminoimidazolecarboxamide formyltransferase/IMP cyclohydrolase [Enterococcus faecalis ATCC 29212]	30500000	0	28800000	0	0	0.9	-0.0827404	1	0	0	-13.2877	1	0	0	-13.2877	1	0	F	purH
AIL04276.1	AIL04276.1 alpha amylase, catalytic domain protein [Enterococcus faecalis ATCC 29212]	0	0	0	36900000	3800000	1	0	1000	9.96578	1000	9.96578	1000	9.96578	1000	9.96578	0.1	-3.27955	G	malL
AIL04278.1	AIL04278.1 aspartyl/glutamyl-tRNA(Asn/Gln) amidotransferase, C subunit [Enterococcus faecalis ATCC 29212]	0	74300000	0	5040000	8340000	1	0	0.1	-3.88187	1000	9.96578	0.1	-3.15524	1000	9.96578	1.7	0.726624	J	gatC
AIL04280.1	AIL04280.1 2-oxoacid dehydrogenases acyltransferase family protein [Enterococcus faecalis ATCC 29212]	0	42100000	0	243000000	29000000	1	0	5.8	2.52906	1000	9.96578	0.7	-0.537767	1000	9.96578	0.1	-3.06683	C	bfmBB
AIL04282.1	AIL04282.1 UDP-N-acetylmuramoyl-L-alanyl-D-glutamate--L-lysine ligase [Enterococcus faecalis ATCC 29212]	0	170000000	0	144000000	61700000	1	0	0.8	-0.239466	1000	9.96578	0.4	-1.46219	1000	9.96578	0.4	-1.22273	M	murE
AIL04285.1	AIL04285.1 arginine--tRNA ligase [Enterococcus faecalis ATCC 29212]	0	3460000000	1090000	567000000	214000000	1000	9.96578	0.2	-2.60935	1000	9.96578	0.1	-4.01509	196.3	7.61714	0.4	-1.40574	J	argS
AIL04286.1	AIL04286.1 modification methylase BspRI [Enterococcus faecalis ATCC 29212]	0	1190000	0	20900000	8130000	1	0	17.6	4.13447	1000	9.96578	6.8	2.77229	1000	9.96578	0.4	-1.36218	L	hpaIIM
AIL04288.1	AIL04288.1 hypothetical protein DR75_552 [Enterococcus faecalis ATCC 29212]	0	6290000000	300000	3930000000	1040000000	1000	9.96578	0.6	-0.678531	1000	9.96578	0.2	-2.59648	3466.7	11.7593	0.3	-1.91795	J	rpsA
AIL04289.1	AIL04289.1 hypothetical protein DR75_1724 [Enterococcus faecalis ATCC 29212]	0	29300000	0	9280000	52200	1	0	0.3	-1.6587	1000	9.96578	0	-9.13264	1000	9.96578	0	-7.47393	QT	-
AIL04292.1	AIL04292.1 PTS system, Lactose/Cellobiose specific IIB subunit [Enterococcus faecalis ATCC 29212]	0	1980000	0	5420000	0	1	0	2.7	1.45279	1	0	0	-13.2877	1	0	0	-13.2877	G	sgcB
AIL04293.1	AIL04293.1 bacterial regulatory s, lacI family protein [Enterococcus faecalis ATCC 29212]	0	0	0	4480000	0	1	0	1000	9.96578	1	0	1	0	1	0	0	-13.2877	K	purR1
AIL04294.1	AIL04294.1 bacterial transferase hexapeptide family protein [Enterococcus faecalis ATCC 29212]	0	24000000	0	5950000	1570000	1	0	0.2	-2.01207	1000	9.96578	0.1	-3.9342	1000	9.96578	0.3	-1.92213	S	ytoA
AIL04295.1	AIL04295.1 glutamate/Leucine/Phenylalanine/Valine dehydrogenase family protein [Enterococcus faecalis ATCC 29212]	0	130000000	0	223000000	39400000	1	0	1.7	0.778532	1000	9.96578	0.3	-1.72224	1000	9.96578	0.2	-2.50078	C	-
AIL04296.1	AIL04296.1 amidase family protein [Enterococcus faecalis ATCC 29212]	0	94700000	0	37900000	2670000	1	0	0.4	-1.32117	1000	9.96578	0	-5.14845	1000	9.96578	0.1	-3.82729	J	nylA
AIL04297.1	AIL04297.1 signal recognition particle protein [Enterococcus faecalis ATCC 29212]	0	153000000	0	186000000	17500000	1	0	1.2	0.281771	1000	9.96578	0.1	-3.1281	1000	9.96578	0.1	-3.40988	U	ffh
AIL04298.1	AIL04298.1 ABC transporter family protein [Enterococcus faecalis ATCC 29212]	0	22900000	0	19500000	0	1	0	0.9	-0.231873	1	0	0	-13.2877	1	0	0	-13.2877	V	yfiB1
AIL04300.1	AIL04300.1 50S ribosomal protein L5 [Enterococcus faecalis ATCC 29212]	0	2810000000	0	3470000000	1130000000	1	0	1.2	0.304366	1000	9.96578	0.4	-1.31425	1000	9.96578	0.3	-1.61861	J	rplE
AIL04301.1	AIL04301.1 diaminopimelate decarboxylase [Enterococcus faecalis ATCC 29212]	0	12100000	0	13600000	2180000	1	0	1.1	0.1686	1000	9.96578	0.2	-2.47261	1000	9.96578	0.2	-2.64121	E	lysA
AIL04302.1	AIL04302.1 tRNA(Ile)-lysidine synthetase [Enterococcus faecalis ATCC 29212]	0	1980000	0	23400000	0	1	0	11.8	3.56294	1	0	0	-13.2877	1	0	0	-13.2877	J	tilS
AIL04304.1	AIL04304.1 DNA repair protein RecN [Enterococcus faecalis ATCC 29212]	0	19400000	0	14600000	262000	1	0	0.8	-0.410088	1000	9.96578	0	-6.21035	1000	9.96578	0	-5.80026	L	recN
AIL04309.1	AIL04309.1 ribosomal protein L24 [Enterococcus faecalis ATCC 29212]	0	1240000000	0	332000000	331000000	1	0	0.3	-1.90108	1000	9.96578	0.3	-1.90544	1000	9.96578	1	-0.00435202	J	rplX
AIL04310.1	AIL04310.1 ftsX-like permease family protein [Enterococcus faecalis ATCC 29212]	0	0	0	1130000	72400	1	0	1000	9.96578	1000	9.96578	1000	9.96578	1000	9.96578	0.1	-3.96419	V	vex3
AIL04311.1	AIL04311.1 CBS domain protein [Enterococcus faecalis ATCC 29212]	0	2780000	0	2440000	803000	1	0	0.9	-0.188204	1000	9.96578	0.3	-1.79161	1000	9.96578	0.3	-1.60341	S	XK27_07850
AIL04312.1	AIL04312.1 hypothetical protein DR75_2696 [Enterococcus faecalis ATCC 29212]	0	228000000	0	140000000	31900000	1	0	0.6	-0.703607	1000	9.96578	0.1	-2.83741	1000	9.96578	0.2	-2.1338	S	WQ51_03320
AIL04313.1	AIL04313.1 phosphopantetheine attachment site family protein [Enterococcus faecalis ATCC 29212]	0	112000000	0	0	24200000	1	0	0	-13.2877	1000	9.96578	0.2	-2.21042	1000	9.96578	1000	9.96578	IQ	acpP
AIL04315.1	AIL04315.1 thymidylate synthase [Enterococcus faecalis ATCC 29212]	0	442000000	940000	127000000	43200000	1000	9.96578	0.3	-1.79922	1000	9.96578	0.1	-3.35494	46	5.52223	0.3	-1.55573	F	thyA
AIL04316.1	AIL04316.1 death-on-curing family protein [Enterococcus faecalis ATCC 29212]	0	0	0	1360000	0	1	0	1000	9.96578	1	0	1	0	1	0	0	-13.2877	S	-
AIL04320.1	AIL04320.1 dimethyladenosine transferase [Enterococcus faecalis ATCC 29212]	0	97600000	0	95300000	8650000	1	0	1	-0.0344049	1000	9.96578	0.1	-3.49611	1000	9.96578	0.1	-3.4617	J	ksgA
AIL04322.1	AIL04322.1 acetyltransferase family protein [Enterococcus faecalis ATCC 29212]	0	253000000	0	10700000	28000000	1	0	0	-4.56345	1000	9.96578	0.1	-3.17564	1000	9.96578	2.6	1.38782	S	-
AIL04323.1	AIL04323.1 CBS domain protein [Enterococcus faecalis ATCC 29212]	0	393000000	2030000	306000000	22100000	1000	9.96578	0.8	-0.360998	1000	9.96578	0.1	-4.15241	10.9	3.44449	0.1	-3.79141	S	-
AIL04324.1	AIL04324.1 deoxyribose-phosphate aldolase [Enterococcus faecalis ATCC 29212]	0	1780000000	0	517000000	195000000	1	0	0.3	-1.78364	1000	9.96578	0.1	-3.19033	1000	9.96578	0.4	-1.40669	F	deoC
AIL04325.1	AIL04325.1 amidohydrolase family protein [Enterococcus faecalis ATCC 29212]	0	18700000	0	7470000	0	1	0	0.4	-1.32386	1	0	0	-13.2877	1	0	0	-13.2877	E	-
AIL04327.1	AIL04327.1 basic membrane family protein [Enterococcus faecalis ATCC 29212]	0	1120000000	0	708000000	125000000	1	0	0.6	-0.661677	1000	9.96578	0.1	-3.1635	1000	9.96578	0.2	-2.50182	S	tcsA
AIL04328.1	AIL04328.1 hypothetical protein DR75_314 [Enterococcus faecalis ATCC 29212]	0	63100000	0	98600000	5670000	1	0	1.6	0.643948	1000	9.96578	0.1	-3.47622	1000	9.96578	0.1	-4.12017	-	-
AIL04329.1	AIL04329.1 transcription elongation factor greA [Enterococcus faecalis ATCC 29212]	0	735000000	0	813000000	297000000	1	0	1.1	0.145511	1000	9.96578	0.4	-1.30728	1000	9.96578	0.4	-1.45279	K	greA
AIL04330.1	AIL04330.1 helix-turn-helix family protein [Enterococcus faecalis ATCC 29212]	0	0	0	0	18500000	1	0	1	0	1000	9.96578	1000	9.96578	1000	9.96578	1000	9.96578	K	-
AIL04331.1	AIL04331.1 V-type sodium ATPase catalytic subunit A [Enterococcus faecalis ATCC 29212]	0	367000000	0	608000000	59500000	1	0	1.7	0.728291	1000	9.96578	0.2	-2.62482	1000	9.96578	0.1	-3.35311	F	ntpA
AIL04332.1	AIL04332.1 hypothetical protein DR75_513 [Enterococcus faecalis ATCC 29212]	0	10500000	0	80000000	0	1	0	7.6	2.92961	1	0	0	-13.2877	1	0	0	-13.2877	S	yitW
AIL04335.1	AIL04335.1 galactokinase [Enterococcus faecalis ATCC 29212]	0	33900000	0	145000000	5650000	1	0	4.3	2.0967	1000	9.96578	0.2	-2.58496	1000	9.96578	0	-4.68166	G	galK
AIL04338.1	AIL04338.1 double zinc ribbon family protein [Enterococcus faecalis ATCC 29212]	0	846000000	0	777000000	110000000	1	0	0.9	-0.122743	1000	9.96578	0.1	-2.94315	1000	9.96578	0.1	-2.82041	S	-
AIL04341.1	AIL04341.1 translation elongation factor G [Enterococcus faecalis ATCC 29212]	747000	6950000000	2550000	9420000000	1620000000	3.4	1.77132	1.4	0.438714	2168.7	11.0826	0.2	-2.10102	635.3	9.31128	0.2	-2.53973	J	fusA
AIL04342.1	AIL04342.1 yycH family protein [Enterococcus faecalis ATCC 29212]	0	10000000	0	12200000	0	1	0	1.2	0.286881	1	0	0	-13.2877	1	0	0	-13.2877	S	-
AIL04344.1	AIL04344.1 nucleoside diphosphate kinase B [Enterococcus faecalis ATCC 29212]	0	781000000	0	52200000	19600000	1	0	0.1	-3.9032	1000	9.96578	0	-5.3164	1000	9.96578	0.4	-1.4132	F	ndk
AIL04346.1	AIL04346.1 hypothetical protein DR75_66 [Enterococcus faecalis ATCC 29212]	0	117000000	0	41600000	0	1	0	0.4	-1.49185	1	0	0	-13.2877	1	0	0	-13.2877	S	-
AIL04347.1	AIL04347.1 DEAD/DEAH box helicase family protein [Enterococcus faecalis ATCC 29212]	0	58900000	0	124000000	8740000	1	0	2.1	1.074	1000	9.96578	0.1	-2.75256	1000	9.96578	0.1	-3.82656	V	hsdR
AIL04350.1	AIL04350.1 30S ribosomal protein S11 [Enterococcus faecalis ATCC 29212]	0	494000000	0	133000000	83800000	1	0	0.3	-1.89308	1000	9.96578	0.2	-2.55949	1000	9.96578	0.6	-0.666404	J	rpsK
AIL04352.1	AIL04352.1 citrate lyase, alpha subunit [Enterococcus faecalis ATCC 29212]	0	15400000000	24100000	1560000000	481000000	1000	9.96578	0.1	-3.30331	1000	9.96578	0	-5.00075	20	4.31893	0.3	-1.69744	H	citF
AIL04354.1	AIL04354.1 30S ribosomal protein S14 type Z [Enterococcus faecalis ATCC 29212]	0	6320000	0	12200000	2010000	1	0	1.9	0.948885	1000	9.96578	0.3	-1.65273	1000	9.96578	0.2	-2.60161	J	rpsN
AIL04355.1	AIL04355.1 tyrosine--tRNA ligase [Enterococcus faecalis ATCC 29212]	0	986000000	0	2270000000	450000000	1	0	2.3	1.20303	1000	9.96578	0.5	-1.13166	1000	9.96578	0.2	-2.3347	J	tyrS
AIL04356.1	AIL04356.1 NUDIX domain protein [Enterococcus faecalis ATCC 29212]	0	42200000	0	14500000	1370000	1	0	0.3	-1.54119	1000	9.96578	0	-4.945	1000	9.96578	0.1	-3.40381	L	-
AIL04357.1	AIL04357.1 signal peptidase I [Enterococcus faecalis ATCC 29212]	0	2410000	0	7940000	0	1	0	3.3	1.72011	1	0	0	-13.2877	1	0	0	-13.2877	U	sipC
AIL04358.1	AIL04358.1 methyltransferase domain protein [Enterococcus faecalis ATCC 29212]	0	754000000	0	142000000	53900000	1	0	0.2	-2.40867	1000	9.96578	0.1	-3.80621	1000	9.96578	0.4	-1.39753	M	cfa
AIL04362.1	AIL04362.1 S-adenosylmethionine-dependent methyltransferase family protein [Enterococcus faecalis ATCC 29212]	0	24100000	0	25600000	217000	1	0	1.1	0.0871107	1000	9.96578	0	-6.79519	1000	9.96578	0	-6.8823	J	ywbD
AIL04365.1	AIL04365.1 HIT domain protein [Enterococcus faecalis ATCC 29212]	0	190000000	0	47300000	17400000	1	0	0.2	-2.00609	1000	9.96578	0.1	-3.44884	1000	9.96578	0.4	-1.44275	FG	hit
AIL04366.1	AIL04366.1 ABC transporter family protein [Enterococcus faecalis ATCC 29212]	0	105000000	0	77000000	7390000	1	0	0.7	-0.447459	1000	9.96578	0.1	-3.82867	1000	9.96578	0.1	-3.38121	E	-
AIL04368.1	AIL04368.1 alpha-glycerophosphate oxidase [Enterococcus faecalis ATCC 29212]	0	83200000	0	418000000	67900000	1	0	5	2.32885	1000	9.96578	0.8	-0.293172	1000	9.96578	0.2	-2.62202	C	glpD
AIL04369.1	AIL04369.1 hypothetical protein DR75_2750 [Enterococcus faecalis ATCC 29212]	0	5130000	0	6900000	0	1	0	1.3	0.427638	1	0	0	-13.2877	1	0	0	-13.2877	S	XK27_04830
AIL04371.1	AIL04371.1 hypothetical protein DR75_70 [Enterococcus faecalis ATCC 29212]	0	15200000	0	11200000	134000	1	0	0.7	-0.440573	1000	9.96578	0	-6.82569	1000	9.96578	0	-6.38512	K	-
AIL04372.1	AIL04372.1 galactose mutarotase [Enterococcus faecalis ATCC 29212]	0	12000000	0	71500000	13600000	1	0	6	2.57491	1000	9.96578	1.1	0.180572	1000	9.96578	0.2	-2.39434	G	galM
AIL04375.1	AIL04375.1 ABC transporter family protein [Enterococcus faecalis ATCC 29212]	0	68300000	0	147000000	106000000	1	0	2.2	1.10586	1000	9.96578	1.6	0.634107	1000	9.96578	0.7	-0.471752	P	ecfA2
AIL04377.1	AIL04377.1 hypothetical protein DR75_1010 [Enterococcus faecalis ATCC 29212]	0	120000000	0	534000000	15600000	1	0	4.4	2.15381	1000	9.96578	0.1	-2.94342	1000	9.96578	0	-5.09722	M	-
AIL04379.1	AIL04379.1 bacterial extracellular solute-binding family protein [Enterococcus faecalis ATCC 29212]	0	1050000000	0	1130000000	104000000	1	0	1.1	0.105933	1000	9.96578	0.1	-3.33573	1000	9.96578	0.1	-3.44167	G	malE
AIL04384.1	AIL04384.1 putative prophage Lp2 protein 7 [Enterococcus faecalis ATCC 29212]	0	4830000	0	23000000	286000	1	0	4.8	2.25154	1000	9.96578	0.1	-4.07794	1000	9.96578	0	-6.32947	-	-
AIL04385.1	AIL04385.1 S4 domain protein [Enterococcus faecalis ATCC 29212]	0	2800000	0	1920000	484000	1	0	0.7	-0.544321	1000	9.96578	0.2	-2.53235	1000	9.96578	0.3	-1.98803	S	yaaA
AIL04386.1	AIL04386.1 ATP-dependent chaperone protein ClpB [Enterococcus faecalis ATCC 29212]	0	2000000000	0	1100000000	243000000	1	0	0.6	-0.862496	1000	9.96578	0.1	-3.04097	1000	9.96578	0.2	-2.17848	O	clpB
AIL04391.1	AIL04391.1 NAD binding domain of 6-phosphogluconate dehydrogenase family protein [Enterococcus faecalis ATCC 29212]	0	1250000	0	1970000	0	1	0	1.6	0.656268	1	0	0	-13.2877	1	0	0	-13.2877	E	-
AIL04393.1	AIL04393.1 dTDP-4-dehydrorhamnose 3,5-epimerase [Enterococcus faecalis ATCC 29212]	0	398000000	0	172000000	25100000	1	0	0.4	-1.21036	1000	9.96578	0.1	-3.98701	1000	9.96578	0.1	-2.77665	G	rfbC
AIL04397.1	AIL04397.1 dihydrodipicolinate synthase [Enterococcus faecalis ATCC 29212]	0	207000000	0	205000000	28800000	1	0	1	-0.0140069	1000	9.96578	0.1	-2.84549	1000	9.96578	0.1	-2.83148	E	dapA
AIL04398.1	AIL04398.1 hypothetical protein DR75_2676 [Enterococcus faecalis ATCC 29212]	0	10600000	0	41300000	387000	1	0	3.9	1.96208	1000	9.96578	0	-4.77559	1000	9.96578	0	-6.73766	K	fruR
AIL04400.1	AIL04400.1 phenazine biosynthesis, PhzF family protein [Enterococcus faecalis ATCC 29212]	0	0	0	12400000	0	1	0	1000	9.96578	1	0	1	0	1	0	0	-13.2877	S	-
AIL04401.1	AIL04401.1 alpha/beta hydrolase family protein [Enterococcus faecalis ATCC 29212]	0	29500000	0	4900000	0	1	0	0.2	-2.58986	1	0	0	-13.2877	1	0	0	-13.2877	S	-
AIL04402.1	AIL04402.1 helix-turn-helix family protein [Enterococcus faecalis ATCC 29212]	0	0	0	1420000	0	1	0	1000	9.96578	1	0	1	0	1	0	0	-13.2877	F	-
AIL04405.1	AIL04405.1 hypothetical protein DR75_529 [Enterococcus faecalis ATCC 29212]	0	24100000	0	6440000	222000	1	0	0.3	-1.9039	1000	9.96578	0	-6.76233	1000	9.96578	0	-4.85843	D	-
AIL04406.1	AIL04406.1 hypothetical protein DR75_1386 [Enterococcus faecalis ATCC 29212]	0	0	0	0	2890000	1	0	1	0	1000	9.96578	1000	9.96578	1000	9.96578	1000	9.96578	-	-
AIL04408.1	AIL04408.1 phnA Zinc-Ribbon family protein [Enterococcus faecalis ATCC 29212]	0	13100000	0	3260000	1480000	1	0	0.2	-2.00662	1000	9.96578	0.1	-3.1459	1000	9.96578	0.5	-1.13927	P	phnA
AIL04409.1	AIL04409.1 HAMP domain protein [Enterococcus faecalis ATCC 29212]	0	0	0	7290000	25100000	1	0	1000	9.96578	1000	9.96578	1000	9.96578	1000	9.96578	3.4	1.7837	T	yclK
AIL04410.1	AIL04410.1 ABC transporter family protein [Enterococcus faecalis ATCC 29212]	0	118000000	0	218000000	16000000	1	0	1.8	0.885541	1000	9.96578	0.1	-2.88264	1000	9.96578	0.1	-3.76818	E	glnQ
AIL04411.1	AIL04411.1 HD domain protein [Enterococcus faecalis ATCC 29212]	0	56900000	0	11700000	176000	1	0	0.2	-2.28192	1000	9.96578	0	-8.33671	1000	9.96578	0	-6.05479	S	ywfO
AIL04414.1	AIL04414.1 dephospho-CoA kinase [Enterococcus faecalis ATCC 29212]	0	36000000	0	41000000	806000	1	0	1.1	0.187627	1000	9.96578	0	-5.48107	1000	9.96578	0	-5.6687	F	coaE
AIL04415.1	AIL04415.1 V-type sodium ATPase subunit D [Enterococcus faecalis ATCC 29212]	0	13000000	0	0	0	1	0	0	-13.2877	1	0	0	-13.2877	1	0	1	0	C	ntpD
AIL04416.1	AIL04416.1 ABC transporter family protein [Enterococcus faecalis ATCC 29212]	0	66400000	0	109000000	29100000	1	0	1.6	0.715073	1000	9.96578	0.4	-1.19016	1000	9.96578	0.3	-1.90524	V	lmrA
AIL04417.1	AIL04417.1 SIS domain protein [Enterococcus faecalis ATCC 29212]	0	9220000	0	8710000	0	1	0	0.9	-0.082094	1	0	0	-13.2877	1	0	0	-13.2877	K	gntR
AIL04418.1	AIL04418.1 binding--dependent transport system inner membrane component family protein [Enterococcus faecalis ATCC 29212]	0	66300000	0	16700000	0	1	0	0.3	-1.98916	1	0	0	-13.2877	1	0	0	-13.2877	EP	oppC
AIL04419.1	AIL04419.1 PTS system, N-acetylglucosamine-specific IIBC component [Enterococcus faecalis ATCC 29212]	0	20900000	0	59700000	1220000	1	0	2.9	1.51423	1000	9.96578	0.1	-4.09855	1000	9.96578	0	-5.61278	G	nagE
AIL04424.1	AIL04424.1 penicillin-binding protein 1A [Enterococcus faecalis ATCC 29212]	0	467000000	0	446000000	14500000	1	0	1	-0.0663788	1000	9.96578	0	-5.0093	1000	9.96578	0	-4.94292	M	ponA
AIL04425.1	AIL04425.1 adenylate kinase [Enterococcus faecalis ATCC 29212]	0	694000000	0	469000000	175000000	1	0	0.7	-0.565348	1000	9.96578	0.3	-1.98758	1000	9.96578	0.4	-1.42223	F	adk
AIL04426.1	AIL04426.1 prephenate dehydratase family protein [Enterococcus faecalis ATCC 29212]	0	2650000	0	28900000	929000	1	0	10.9	3.44701	1000	9.96578	0.4	-1.51224	1000	9.96578	0	-4.95925	E	pheA
AIL04427.1	AIL04427.1 hypothetical protein DR75_109 [Enterococcus faecalis ATCC 29212]	0	551000000	0	480000000	55600000	1	0	0.9	-0.199018	1000	9.96578	0.1	-3.3089	1000	9.96578	0.1	-3.10988	K	csrR
AIL04430.1	AIL04430.1 3-beta hydroxysteroid dehydrogenase/isomerase family protein [Enterococcus faecalis ATCC 29212]	0	87100000	0	216000000	18100000	1	0	2.5	1.31029	1000	9.96578	0.2	-2.26668	1000	9.96578	0.1	-3.57697	GM	cps2D
AIL04431.1	AIL04431.1 putative membrane protein [Enterococcus faecalis ATCC 29212]	0	2810000	0	2150000	0	1	0	0.8	-0.386233	1	0	0	-13.2877	1	0	0	-13.2877	-	-
AIL04434.1	AIL04434.1 valine--tRNA ligase [Enterococcus faecalis ATCC 29212]	0	997000000	0	731000000	143000000	1	0	0.7	-0.447722	1000	9.96578	0.1	-2.80158	1000	9.96578	0.2	-2.35386	J	valS
AIL04435.1	AIL04435.1 replicative DNA helicase [Enterococcus faecalis ATCC 29212]	0	47700000	0	83700000	782000	1	0	1.8	0.811238	1000	9.96578	0	-5.93068	1000	9.96578	0	-6.74192	L	dnaB
AIL04436.1	AIL04436.1 exonuclease, DNA polymerase III, epsilon subunit family domain protein [Enterococcus faecalis ATCC 29212]	0	0	0	2830000	0	1	0	1000	9.96578	1	0	1	0	1	0	0	-13.2877	L	dinG
AIL04439.1	AIL04439.1 transcription termination/antitermination factor NusG [Enterococcus faecalis ATCC 29212]	0	411000000	0	531000000	110000000	1	0	1.3	0.369573	1000	9.96578	0.3	-1.90163	1000	9.96578	0.2	-2.27121	K	nusG
AIL04440.1	AIL04440.1 amino acid/peptide transporter family protein [Enterococcus faecalis ATCC 29212]	0	55900000	0	69700000	4260000	1	0	1.2	0.31831	1000	9.96578	0.1	-3.71392	1000	9.96578	0.1	-4.03223	U	dtpT
AIL04442.1	AIL04442.1 glutamine-fructose-6-phosphate transaminase [Enterococcus faecalis ATCC 29212]	0	5200000000	0	3770000000	501000000	1	0	0.7	-0.463947	1000	9.96578	0.1	-3.37563	1000	9.96578	0.1	-2.91168	M	glmS
AIL04445.1	AIL04445.1 HAD hydrolase, IA, variant 1 family protein [Enterococcus faecalis ATCC 29212]	0	370000	0	4120000	0	1	0	11.1	3.47705	1	0	0	-13.2877	1	0	0	-13.2877	S	-
AIL04446.1	AIL04446.1 helix-turn-helix family protein [Enterococcus faecalis ATCC 29212]	0	0	0	992000	0	1	0	1000	9.96578	1	0	1	0	1	0	0	-13.2877	K	-
AIL04447.1	AIL04447.1 flavodoxin [Enterococcus faecalis ATCC 29212]	0	49200000	0	58800000	0	1	0	1.2	0.257158	1	0	0	-13.2877	1	0	0	-13.2877	C	ykuP
AIL04449.1	AIL04449.1 primosomal protein N' [Enterococcus faecalis ATCC 29212]	0	2970000	0	10700000	0	1	0	3.6	1.84908	1	0	0	-13.2877	1	0	0	-13.2877	L	priA
AIL04450.1	AIL04450.1 hypothetical protein DR75_743 [Enterococcus faecalis ATCC 29212]	0	576000000	3820000	466000000	165000000	1000	9.96578	0.8	-0.305739	1000	9.96578	0.3	-1.8036	43.2	5.43275	0.4	-1.49786	S	ytxG
AIL04452.1	AIL04452.1 aspartate-semialdehyde dehydrogenase [Enterococcus faecalis ATCC 29212]	0	134000000	0	118000000	24600000	1	0	0.9	-0.183446	1000	9.96578	0.2	-2.4455	1000	9.96578	0.2	-2.26206	E	asd
AIL04453.1	AIL04453.1 hypothetical protein DR75_10 [Enterococcus faecalis ATCC 29212]	0	1980000	0	6070000	0	1	0	3.1	1.6162	1	0	0	-13.2877	1	0	0	-13.2877	G	mapA
AIL04454.1	AIL04454.1 merR regulatory family protein [Enterococcus faecalis ATCC 29212]	0	55100000	2040000	15400000	7990000	1000	9.96578	0.3	-1.83912	1000	9.96578	0.1	-2.78578	3.9	1.96963	0.5	-0.946663	K	glnR
AIL04455.1	AIL04455.1 PTS system, trehalose-specific IIBC component [Enterococcus faecalis ATCC 29212]	0	3120000000	0	1640000000	317000000	1	0	0.5	-0.92785	1000	9.96578	0.1	-3.29899	1000	9.96578	0.2	-2.37114	G	treP
AIL04457.1	AIL04457.1 alpha/beta hydrolase fold family protein [Enterococcus faecalis ATCC 29212]	0	5850000	0	4720000	0	1	0	0.8	-0.30965	1	0	0	-13.2877	1	0	0	-13.2877	I	-
AIL04463.1	AIL04463.1 exopolysaccharide biosynthesis polyprenyl glycosylphosphotransferase family protein [Enterococcus faecalis ATCC 29212]	0	23600000	0	46800000	3630000	1	0	2	0.987722	1000	9.96578	0.2	-2.70075	1000	9.96578	0.1	-3.68847	M	tuaA
AIL04464.1	AIL04464.1 drug resistance MFS transporter, drug:H+ antiporter-2 family protein [Enterococcus faecalis ATCC 29212]	0	0	0	6800000	3130000	1	0	1000	9.96578	1000	9.96578	1000	9.96578	1000	9.96578	0.5	-1.11937	U	lmrB
AIL04465.1	AIL04465.1 16S rRNA processing protein RimM [Enterococcus faecalis ATCC 29212]	0	95900000	0	69100000	8060000	1	0	0.7	-0.472845	1000	9.96578	0.1	-3.57268	1000	9.96578	0.1	-3.09983	J	rimM
AIL04466.1	AIL04466.1 PTS system, Lactose/Cellobiose specific IIB subunit [Enterococcus faecalis ATCC 29212]	0	3070000	0	7750000	250000	1	0	2.5	1.33596	1000	9.96578	0.1	-3.61824	1000	9.96578	0	-4.9542	G	-
AIL04468.1	AIL04468.1 hypothetical protein DR75_732 [Enterococcus faecalis ATCC 29212]	0	24900000	0	44600000	16200000	1	0	1.8	0.840898	1000	9.96578	0.7	-0.620152	1000	9.96578	0.4	-1.46105	S	yneF
AIL04469.1	AIL04469.1 glyoxalase-like domain protein [Enterococcus faecalis ATCC 29212]	0	52700000	0	40100000	0	1	0	0.8	-0.394201	1	0	0	-13.2877	1	0	0	-13.2877	S	-
AIL04471.1	AIL04471.1 pyrroline-5-carboxylate reductase [Enterococcus faecalis ATCC 29212]	0	88400000	0	53800000	4180000	1	0	0.6	-0.71644	1000	9.96578	0	-4.40247	1000	9.96578	0.1	-3.68603	E	proC
AIL04472.1	AIL04472.1 DNA polymerase III, alpha subunit [Enterococcus faecalis ATCC 29212]	0	7730000	0	10600000	0	1	0	1.4	0.455524	1	0	0	-13.2877	1	0	0	-13.2877	L	dnaE
AIL04473.1	AIL04473.1 acetyltransferase domain protein [Enterococcus faecalis ATCC 29212]	0	83100000	0	87400000	9480000	1	0	1.1	0.0727848	1000	9.96578	0.1	-3.13189	1000	9.96578	0.1	-3.20467	S	yjcF
AIL04474.1	AIL04474.1 iron-containing alcohol dehydrogenase family protein [Enterococcus faecalis ATCC 29212]	0	67400000	0	45900000	88100	1	0	0.7	-0.554254	1000	9.96578	0	-9.57939	1000	9.96578	0	-9.02514	C	-
AIL04476.1	AIL04476.1 DNA topoisomerase IV, B subunit [Enterococcus faecalis ATCC 29212]	0	52600000	0	138000000	5200000	1	0	2.6	1.39153	1000	9.96578	0.1	-3.33848	1000	9.96578	0	-4.73001	L	parE
AIL04477.1	AIL04477.1 arginine deiminase [Enterococcus faecalis ATCC 29212]	0	7230000000	0	4280000000	1210000000	1	0	0.6	-0.756385	1000	9.96578	0.2	-2.57899	1000	9.96578	0.3	-1.8226	E	arcA
AIL04478.1	AIL04478.1 DivIVA domain protein [Enterococcus faecalis ATCC 29212]	0	2870000000	0	1300000000	418000000	1	0	0.5	-1.14254	1000	9.96578	0.1	-2.77948	1000	9.96578	0.3	-1.63694	D	divIVA
AIL04479.1	AIL04479.1 phosphate-starvation-inducible E family protein [Enterococcus faecalis ATCC 29212]	0	687000	0	258000	0	1	0	0.4	-1.41294	1	0	0	-13.2877	1	0	0	-13.2877	S	psiE
AIL04480.1	AIL04480.1 hypothetical protein DR75_555 [Enterococcus faecalis ATCC 29212]	0	2260000	0	3170000	0	1	0	1.4	0.48816	1	0	0	-13.2877	1	0	0	-13.2877	E	-
AIL04481.1	AIL04481.1 hypothetical protein DR75_182 [Enterococcus faecalis ATCC 29212]	0	0	0	96800000	5230000	1	0	1000	9.96578	1000	9.96578	1000	9.96578	1000	9.96578	0.1	-4.21012	S	lutC
AIL04482.1	AIL04482.1 DAK2 domain fusion YloV family protein [Enterococcus faecalis ATCC 29212]	492000	1000000000	1850000	2270000000	347000000	3.8	1.9108	2.3	1.18269	705.3	9.46206	0.3	-1.52699	187.6	7.55127	0.2	-2.70968	S	yloV
AIL04484.1	AIL04484.1 pTS family porter [Enterococcus faecalis ATCC 29212]	0	1160000	0	918000	0	1	0	0.8	-0.337559	1	0	0	-13.2877	1	0	0	-13.2877	-	-
AIL04485.1	AIL04485.1 sugar (and other) transporter family protein [Enterococcus faecalis ATCC 29212]	0	46400000	0	17700000	595000	1	0	0.4	-1.39038	1000	9.96578	0	-6.28509	1000	9.96578	0	-4.89472	G	-
AIL04486.1	AIL04486.1 type I restriction modification DNA specificity domain protein [Enterococcus faecalis ATCC 29212]	0	20300000	0	36500000	4200000	1	0	1.8	0.846417	1000	9.96578	0.2	-2.27302	1000	9.96578	0.1	-3.11944	V	-
AIL04487.1	AIL04487.1 hypothetical protein DR75_422 [Enterococcus faecalis ATCC 29212]	0	5660000	0	6050000	5920000	1	0	1.1	0.0961331	1000	9.96578	1	0.0647951	1000	9.96578	1	-0.031338	G	nplT
AIL04491.1	AIL04491.1 DNA ligase, NAD-dependent [Enterococcus faecalis ATCC 29212]	0	603000000	0	356000000	31300000	1	0	0.6	-0.760281	1000	9.96578	0.1	-4.26792	1000	9.96578	0.1	-3.50764	L	ligA
AIL04492.1	AIL04492.1 N-6 DNA Methylase family protein [Enterococcus faecalis ATCC 29212]	0	284000000	0	395000000	8480000	1	0	1.4	0.475962	1000	9.96578	0	-5.06568	1000	9.96578	0	-5.54164	L	ytxK
AIL04494.1	AIL04494.1 ATP synthase F0, C subunit [Enterococcus faecalis ATCC 29212]	0	416000000	0	1200000000	140000000	1	0	2.9	1.52838	1000	9.96578	0.3	-1.57116	1000	9.96578	0.1	-3.09954	C	atpE
AIL04498.1	AIL04498.1 S1 RNA binding domain protein [Enterococcus faecalis ATCC 29212]	0	237000000	0	541000000	29700000	1	0	2.3	1.19074	1000	9.96578	0.1	-2.99635	1000	9.96578	0.1	-4.18709	K	tex
AIL04502.1	AIL04502.1 NADH(P)-binding family protein [Enterococcus faecalis ATCC 29212]	0	27300000	0	45100000	6690000	1	0	1.7	0.724226	1000	9.96578	0.2	-2.02882	1000	9.96578	0.1	-2.75305	S	XK27_10430
AIL04505.1	AIL04505.1 SIS domain protein [Enterococcus faecalis ATCC 29212]	0	1900000	0	2480000	0	1	0	1.3	0.384341	1	0	0	-13.2877	1	0	0	-13.2877	K	-
AIL04507.1	AIL04507.1 hypothetical protein DR75_563 [Enterococcus faecalis ATCC 29212]	0	1850000000	0	535000000	159000000	1	0	0.3	-1.78991	1000	9.96578	0.1	-3.54043	1000	9.96578	0.3	-1.75051	-	-
AIL04508.1	AIL04508.1 bacterial cellulose synthase subunit [Enterococcus faecalis ATCC 29212]	0	284000000	0	180000000	33100000	1	0	0.6	-0.657894	1000	9.96578	0.1	-3.10099	1000	9.96578	0.2	-2.44309	S	-
AIL04509.1	AIL04509.1 ATP-dependent DNA helicase RecQ [Enterococcus faecalis ATCC 29212]	0	0	0	4320000	0	1	0	1000	9.96578	1	0	1	0	1	0	0	-13.2877	L	-
AIL04513.1	AIL04513.1 glyoxalase/Bleomycin resistance /Dioxygenase superfamily protein [Enterococcus faecalis ATCC 29212]	0	9440000	0	36600000	4340000	1	0	3.9	1.95498	1000	9.96578	0.5	-1.12109	1000	9.96578	0.1	-3.07608	E	-
AIL04515.1	AIL04515.1 L-serine dehydratase, iron-sulfur-dependent, beta subunit [Enterococcus faecalis ATCC 29212]	0	24000000	0	26700000	3140000	1	0	1.1	0.153805	1000	9.96578	0.1	-2.9342	1000	9.96578	0.1	-3.088	E	sdaAB
AIL04516.1	AIL04516.1 DNA mismatch repair protein MutS [Enterococcus faecalis ATCC 29212]	0	109000000	0	246000000	8420000	1	0	2.3	1.17433	1000	9.96578	0.1	-3.69436	1000	9.96578	0	-4.86869	L	mutS
AIL04519.1	AIL04519.1 amino acid permease family protein [Enterococcus faecalis ATCC 29212]	0	12500000	0	128000000	2750000	1	0	10.2	3.35614	1000	9.96578	0.2	-2.18442	1000	9.96578	0	-5.54057	E	-
AIL04522.1	AIL04522.1 putative v-type ATPase, subunit E [Enterococcus faecalis ATCC 29212]	0	8370000	0	43500000	1370000	1	0	5.2	2.37772	1000	9.96578	0.2	-2.61105	1000	9.96578	0	-4.98877	C	ntpE
AIL04523.1	AIL04523.1 23S rRNA methyltransferase [Enterococcus faecalis ATCC 29212]	0	0	0	6880000	0	1	0	1000	9.96578	1	0	1	0	1	0	0	-13.2877	J	rlmN
AIL04524.1	AIL04524.1 bifunctional FolC family protein [Enterococcus faecalis ATCC 29212]	0	141000000	0	60900000	0	1	0	0.4	-1.21118	1	0	0	-13.2877	1	0	0	-13.2877	H	folC
AIL04525.1	AIL04525.1 acetyltransferase family protein [Enterococcus faecalis ATCC 29212]	0	810000	0	2120000	0	1	0	2.6	1.38807	1	0	0	-13.2877	1	0	0	-13.2877	J	-
AIL04526.1	AIL04526.1 hypothetical protein DR75_877 [Enterococcus faecalis ATCC 29212]	0	13000000	0	3920000	1280000	1	0	0.3	-1.72959	1000	9.96578	0.1	-3.3443	1000	9.96578	0.3	-1.61471	-	-
AIL04529.1	AIL04529.1 aminoacyl-tRNA editing domain protein [Enterococcus faecalis ATCC 29212]	0	58700000	0	114000000	10200000	1	0	1.9	0.957601	1000	9.96578	0.2	-2.52479	1000	9.96578	0.1	-3.48239	S	XK27_08850
AIL04530.1	AIL04530.1 yacP-like NYN domain protein [Enterococcus faecalis ATCC 29212]	0	15700000	0	3730000	0	1	0	0.2	-2.07352	1	0	0	-13.2877	1	0	0	-13.2877	S	yacP
AIL04532.1	AIL04532.1 helix-turn-helix domain protein [Enterococcus faecalis ATCC 29212]	0	15100000	0	93800000	8010000	1	0	6.2	2.63504	1000	9.96578	0.5	-0.914674	1000	9.96578	0.1	-3.54971	S	ymfM
AIL04534.1	AIL04534.1 ribosomal protein S4 [Enterococcus faecalis ATCC 29212]	0	2100000000	10800000	2650000000	532000000	1000	9.96578	1.3	0.335603	1000	9.96578	0.3	-1.98089	49.3	5.62232	0.2	-2.31649	J	rpsD
AIL04536.1	AIL04536.1 aspartyl/glutamyl-tRNA(Asn/Gln) amidotransferase, B subunit [Enterococcus faecalis ATCC 29212]	0	3150000000	0	1370000000	374000000	1	0	0.4	-1.20118	1000	9.96578	0.1	-3.07424	1000	9.96578	0.3	-1.87307	J	gatB
AIL04537.1	AIL04537.1 hypothetical protein DR75_546 [Enterococcus faecalis ATCC 29212]	0	2770000	0	936000	0	1	0	0.3	-1.56531	1	0	0	-13.2877	1	0	0	-13.2877	S	tcaA
AIL04539.1	AIL04539.1 hypothetical protein DR75_2648 [Enterococcus faecalis ATCC 29212]	0	37500000	0	16400000	1060000	1	0	0.4	-1.19319	1000	9.96578	0	-5.14475	1000	9.96578	0.1	-3.95156	J	ygaC
AIL04544.1	AIL04544.1 hypothetical protein DR75_1400 [Enterococcus faecalis ATCC 29212]	0	324000	0	550000	0	1	0	1.7	0.763438	1	0	0	-13.2877	1	0	0	-13.2877	-	-
AIL04546.1	AIL04546.1 tyrosine--tRNA ligase [Enterococcus faecalis ATCC 29212]	0	371000000	0	677000000	55400000	1	0	1.8	0.867737	1000	9.96578	0.1	-2.74346	1000	9.96578	0.1	-3.6112	J	tyrS
AIL04547.1	AIL04547.1 ribosomal protein L30 [Enterococcus faecalis ATCC 29212]	0	309000000	0	74600000	29400000	1	0	0.2	-2.05036	1000	9.96578	0.1	-3.39372	1000	9.96578	0.4	-1.34336	J	rpmD
AIL04548.1	AIL04548.1 ABC transporter family protein [Enterococcus faecalis ATCC 29212]	0	1220000000	0	476000000	21200000	1	0	0.4	-1.35785	1000	9.96578	0	-5.84667	1000	9.96578	0	-4.48883	P	mntB
AIL04549.1	AIL04549.1 helix-turn-helix family protein [Enterococcus faecalis ATCC 29212]	0	759000000	0	393000000	53200000	1	0	0.5	-0.949571	1000	9.96578	0.1	-3.8346	1000	9.96578	0.1	-2.88503	K	-
AIL04551.1	AIL04551.1 TLP18.3, Psb32 and MOLO-1 founding s of phosphatase family protein [Enterococcus faecalis ATCC 29212]	0	4250000	0	10900000	0	1	0	2.6	1.35879	1	0	0	-13.2877	1	0	0	-13.2877	S	-
AIL04552.1	AIL04552.1 hypothetical protein DR75_2003 [Enterococcus faecalis ATCC 29212]	0	156000000	0	337000000	29200000	1	0	2.2	1.1112	1000	9.96578	0.2	-2.41751	1000	9.96578	0.1	-3.52871	S	-
AIL04553.1	AIL04553.1 phosphocarrier protein HPr [Enterococcus faecalis ATCC 29212]	0	2150000000	10500000	467000000	277000000	1000	9.96578	0.2	-2.20284	1000	9.96578	0.1	-2.95638	26.4	4.72142	0.6	-0.753537	G	ptsH
AIL04554.1	AIL04554.1 mur ligase middle domain protein [Enterococcus faecalis ATCC 29212]	0	197000000	0	202000000	12300000	1	0	1	0.0361597	1000	9.96578	0.1	-4.00147	1000	9.96578	0.1	-4.03763	M	murE2
AIL04556.1	AIL04556.1 ribosomal L7Ae/L30e/S12e/Gadd45 family protein [Enterococcus faecalis ATCC 29212]	0	8600000	0	6090000	0	1	0	0.7	-0.497894	1	0	0	-13.2877	1	0	0	-13.2877	J	ylxQ
AIL04557.1	AIL04557.1 ribonucleoside-diphosphate reductase, alpha subunit [Enterococcus faecalis ATCC 29212]	0	7420000000	3630000	2330000000	124000000	1000	9.96578	0.3	-1.67109	1000	9.96578	0	-5.90301	34.2	5.09423	0.1	-4.23192	F	nrdE
AIL04558.1	AIL04558.1 alpha-acetolactate decarboxylase [Enterococcus faecalis ATCC 29212]	0	497000000	0	96900000	18400000	1	0	0.2	-2.35868	1000	9.96578	0	-4.75547	1000	9.96578	0.2	-2.39679	H	budA
AIL04559.1	AIL04559.1 DNA-3-methyladenine glycosylase family protein [Enterococcus faecalis ATCC 29212]	0	12300000	0	14600000	631000	1	0	1.2	0.24731	1000	9.96578	0.1	-4.28487	1000	9.96578	0	-4.53218	L	yxlJ
AIL04560.1	AIL04560.1 shikimate kinase family protein [Enterococcus faecalis ATCC 29212]	0	9110000	0	63100000	367000	1	0	6.9	2.79212	1000	9.96578	0	-4.6336	1000	9.96578	0	-7.42572	F	aroK
AIL04561.1	AIL04561.1 5TMR of 5TMR-LYT family protein [Enterococcus faecalis ATCC 29212]	0	4060000	0	0	51200000	1	0	0	-13.2877	1000	9.96578	12.6	3.65659	1000	9.96578	1000	9.96578	T	lytS
AIL04562.1	AIL04562.1 HAD ATPase, P-type, IC family protein [Enterococcus faecalis ATCC 29212]	0	769000000	0	1030000000	72800000	1	0	1.3	0.421589	1000	9.96578	0.1	-3.40097	1000	9.96578	0.1	-3.82256	P	pacL
AIL04565.1	AIL04565.1 glutamate 5-kinase [Enterococcus faecalis ATCC 29212]	0	25400000	0	93400000	1610000	1	0	3.7	1.87859	1000	9.96578	0.1	-3.9797	1000	9.96578	0	-5.85829	F	proB
AIL04567.1	AIL04567.1 oxidoreductase, NAD-binding Rossmann fold family protein [Enterococcus faecalis ATCC 29212]	0	47800000	0	95300000	1010000	1	0	2	0.995466	1000	9.96578	0	-5.56458	1000	9.96578	0	-6.56005	K	rex
AIL04570.1	AIL04570.1 DNA-directed RNA polymerase, omega subunit [Enterococcus faecalis ATCC 29212]	0	162000000	0	47400000	45300000	1	0	0.3	-1.77303	1000	9.96578	0.3	-1.83841	1000	9.96578	1	-0.065376	K	rpoZ
AIL04571.1	AIL04571.1 DNA-directed RNA polymerase, alpha subunit [Enterococcus faecalis ATCC 29212]	0	2620000000	0	2090000000	370000000	1	0	0.8	-0.326064	1000	9.96578	0.1	-2.82397	1000	9.96578	0.2	-2.49791	K	rpoA
AIL04572.1	AIL04572.1 galactose mutarotase related enzyme [Enterococcus faecalis ATCC 29212]	0	381000000	0	145000000	11400000	1	0	0.4	-1.39374	1000	9.96578	0	-5.06269	1000	9.96578	0.1	-3.66895	G	-
AIL04575.1	AIL04575.1 DNA-binding family protein [Enterococcus faecalis ATCC 29212]	0	960000000	0	379000000	62900000	1	0	0.4	-1.34084	1000	9.96578	0.1	-3.9319	1000	9.96578	0.2	-2.59107	K	rex
AIL04577.1	AIL04577.1 glycosyl transferase 2 family protein [Enterococcus faecalis ATCC 29212]	0	16400000	0	47000000	1770000	1	0	2.9	1.51896	1000	9.96578	0.1	-3.21187	1000	9.96578	0	-4.73084	M	arnC
AIL04581.1	AIL04581.1 GMP synthase [Enterococcus faecalis ATCC 29212]	0	2420000000	0	2150000000	372000000	1	0	0.9	-0.17067	1000	9.96578	0.2	-2.70163	1000	9.96578	0.2	-2.53096	F	guaA
AIL04583.1	AIL04583.1 putative membrane protein [Enterococcus faecalis ATCC 29212]	0	0	0	2890000	0	1	0	1000	9.96578	1	0	1	0	1	0	0	-13.2877	-	-
AIL04584.1	AIL04584.1 hypothetical protein DR75_2786 [Enterococcus faecalis ATCC 29212]	0	170000000	0	179000000	66600000	1	0	1.1	0.0744248	1000	9.96578	0.4	-1.35194	1000	9.96578	0.4	-1.42637	F	cshA
AIL04587.1	AIL04587.1 tagatose 1,6-diphosphate aldolase [Enterococcus faecalis ATCC 29212]	0	22900000	0	75800000	16200000	1	0	3.3	1.72685	1000	9.96578	0.7	-0.499354	1000	9.96578	0.2	-2.2262	G	lacD
AIL04588.1	AIL04588.1 oxidoreductase, Gfo/Idh/MocA family [Enterococcus faecalis ATCC 29212]	0	4880000	0	1660000	0	1	0	0.3	-1.5557	1	0	0	-13.2877	1	0	0	-13.2877	S	-
AIL04590.1	AIL04590.1 hypothetical protein DR75_2650 [Enterococcus faecalis ATCC 29212]	0	19900000	0	23600000	1090000	1	0	1.2	0.246018	1000	9.96578	0.1	-4.19037	1000	9.96578	0	-4.43639	S	yueF
AIL04591.1	AIL04591.1 hypothetical protein DR75_2722 [Enterococcus faecalis ATCC 29212]	0	153000000	0	58700000	0	1	0	0.4	-1.3821	1	0	0	-13.2877	1	0	0	-13.2877	O	-
AIL04602.1	AIL04602.1 cold shock protein CspC [Enterococcus faecalis ATCC 29212]	0	860000000	6860000	390000000	198000000	1000	9.96578	0.5	-1.14086	1000	9.96578	0.2	-2.11884	28.9	4.85115	0.5	-0.977974	K	cspC
AIL04604.1	AIL04604.1 Cof-like hydrolase family protein [Enterococcus faecalis ATCC 29212]	0	0	0	7860000	0	1	0	1000	9.96578	1	0	1	0	1	0	0	-13.2877	S	-
AIL04605.1	AIL04605.1 ribosomal protein S12 [Enterococcus faecalis ATCC 29212]	0	119000000	0	128000000	17500000	1	0	1.1	0.105182	1000	9.96578	0.1	-2.76553	1000	9.96578	0.1	-2.87072	J	rpsL
AIL04608.1	AIL04608.1 hypothetical protein DR75_451 [Enterococcus faecalis ATCC 29212]	0	48100000	0	28600000	1740000	1	0	0.6	-0.750022	1000	9.96578	0	-4.78888	1000	9.96578	0.1	-4.03886	JKL	cshB
AIL04609.1	AIL04609.1 fibronectin-binding family protein [Enterococcus faecalis ATCC 29212]	0	0	0	1620000	0	1	0	1000	9.96578	1	0	1	0	1	0	0	-13.2877	S	-
AIL04610.1	AIL04610.1 signal peptidase I [Enterococcus faecalis ATCC 29212]	0	0	0	11500000	0	1	0	1000	9.96578	1	0	1	0	1	0	0	-13.2877	U	-
AIL04614.1	AIL04614.1 hypothetical protein DR75_1597 [Enterococcus faecalis ATCC 29212]	0	69600000	0	57400000	1230000	1	0	0.8	-0.278037	1000	9.96578	0	-5.82236	1000	9.96578	0	-5.54432	F	ycjM
AIL04615.1	AIL04615.1 D-alanyl-D-alanine carboxypeptidase family protein [Enterococcus faecalis ATCC 29212]	0	0	0	4250000	0	1	0	1000	9.96578	1	0	1	0	1	0	0	-13.2877	M	-
AIL04616.1	AIL04616.1 Obg family GTPase CgtA [Enterococcus faecalis ATCC 29212]	0	164000000	0	434000000	34300000	1	0	2.6	1.404	1000	9.96578	0.2	-2.25742	1000	9.96578	0.1	-3.66141	S	obg
AIL04617.1	AIL04617.1 ATP synthase F0, A subunit [Enterococcus faecalis ATCC 29212]	0	13400000	0	0	0	1	0	0	-13.2877	1	0	0	-13.2877	1	0	1	0	C	atpB
AIL04619.1	AIL04619.1 iron-containing alcohol dehydrogenase family protein [Enterococcus faecalis ATCC 29212]	1150000	92300000	0	255000000	53800000	0	-13.2877	2.8	1.46609	46.8	5.5479	0.6	-0.778724	1000	9.96578	0.2	-2.24482	C	gldA
AIL04622.1	AIL04622.1 bacterial regulatory helix-turn-helix, lysR family protein [Enterococcus faecalis ATCC 29212]	0	8660000	0	2160000	0	1	0	0.2	-2.00334	1	0	0	-13.2877	1	0	0	-13.2877	K	lysR
AIL04623.1	AIL04623.1 hypothetical protein DR75_1800 [Enterococcus faecalis ATCC 29212]	0	23800000	0	75100000	2070000	1	0	3.2	1.65785	1000	9.96578	0.1	-3.52326	1000	9.96578	0	-5.18111	S	yktB
AIL04624.1	AIL04624.1 acetyltransferase family protein [Enterococcus faecalis ATCC 29212]	0	33300000	0	31900000	1770000	1	0	1	-0.0619658	1000	9.96578	0.1	-4.2337	1000	9.96578	0.1	-4.17174	S	-
AIL04628.1	AIL04628.1 tryptophan--tRNA ligase [Enterococcus faecalis ATCC 29212]	0	61500000	0	176000000	7590000	1	0	2.9	1.51692	1000	9.96578	0.1	-3.01841	1000	9.96578	0	-4.53533	J	trpS
AIL04629.1	AIL04629.1 DNA polymerase I [Enterococcus faecalis ATCC 29212]	0	967000000	0	460000000	19000000	1	0	0.5	-1.07188	1000	9.96578	0	-5.66944	1000	9.96578	0	-4.59756	L	polA
AIL04631.1	AIL04631.1 hypothetical protein DR75_2587 [Enterococcus faecalis ATCC 29212]	0	13000000	0	7930000	0	1	0	0.6	-0.713119	1	0	0	-13.2877	1	0	0	-13.2877	S	-
AIL04632.1	AIL04632.1 exonuclease SbcCD, D subunit [Enterococcus faecalis ATCC 29212]	0	7890000	0	8270000	0	1	0	1	0.067862	1	0	0	-13.2877	1	0	0	-13.2877	L	sbcD
AIL04633.1	AIL04633.1 2-dehydropantoate 2-reductase family protein [Enterococcus faecalis ATCC 29212]	0	582000000	0	273000000	24100000	1	0	0.5	-1.09212	1000	9.96578	0	-4.59391	1000	9.96578	0.1	-3.5018	H	panE2
AIL04634.1	AIL04634.1 glutathione-disulfide reductase [Enterococcus faecalis ATCC 29212]	0	578000000	0	263000000	19800000	1	0	0.5	-1.13601	1000	9.96578	0	-4.8675	1000	9.96578	0.1	-3.73149	C	gor
AIL04641.1	AIL04641.1 cyclic nucleotide-binding domain protein [Enterococcus faecalis ATCC 29212]	0	123000000	0	125000000	60600000	1	0	1	0.0232698	1000	9.96578	0.5	-1.02127	1000	9.96578	0.5	-1.04454	K	arcR
AIL04644.1	AIL04644.1 3-demethylubiquinone-9 3-methyltransferase family protein [Enterococcus faecalis ATCC 29212]	0	73600000	0	21200000	4690000	1	0	0.3	-1.79564	1000	9.96578	0.1	-3.97205	1000	9.96578	0.2	-2.1764	S	-
AIL04645.1	AIL04645.1 beta-eliminating lyase family protein [Enterococcus faecalis ATCC 29212]	0	103000000	0	153000000	17000000	1	0	1.5	0.570887	1000	9.96578	0.2	-2.59904	1000	9.96578	0.1	-3.16993	E	aspB3
AIL04646.1	AIL04646.1 putative endonuclease 4 [Enterococcus faecalis ATCC 29212]	0	310000000	0	117000000	157000000	1	0	0.4	-1.40576	1000	9.96578	0.5	-0.981504	1000	9.96578	1.3	0.424256	L	nfo
AIL04647.1	AIL04647.1 hypothetical protein DR75_1160 [Enterococcus faecalis ATCC 29212]	0	95200000	0	85700000	8750000	1	0	0.9	-0.151666	1000	9.96578	0.1	-3.44361	1000	9.96578	0.1	-3.29194	S	yqfF
AIL04649.1	AIL04649.1 FeS assembly protein SufD [Enterococcus faecalis ATCC 29212]	0	358000000	0	448000000	29100000	1	0	1.3	0.323539	1000	9.96578	0.1	-3.62087	1000	9.96578	0.1	-3.94441	O	sufD
AIL04651.1	AIL04651.1 HAMP domain protein [Enterococcus faecalis ATCC 29212]	0	20000000	0	40500000	1760000	1	0	2	1.01792	1000	9.96578	0.1	-3.50635	1000	9.96578	0	-4.52427	T	arlS
AIL04657.1	AIL04657.1 pyruvate dehydrogenase E1 component subunit beta [Enterococcus faecalis ATCC 29212]	1320000	27400000000	89300000	13600000000	4080000000	67.7	6.08005	0.5	-1.01057	3090.9	11.5938	0.1	-2.74753	45.7	5.51377	0.3	-1.73697	C	pdhB
AIL04660.1	AIL04660.1 ABC transporter family protein [Enterococcus faecalis ATCC 29212]	0	13400000	0	69800000	2980000	1	0	5.2	2.38099	1000	9.96578	0.2	-2.16885	1000	9.96578	0	-4.54984	P	ecfA1
AIL04662.1	AIL04662.1 hypothetical protein DR75_680 [Enterococcus faecalis ATCC 29212]	0	1520000	0	2160000	0	1	0	1.4	0.50696	1	0	0	-13.2877	1	0	0	-13.2877	M	ctpA
AIL04664.1	AIL04664.1 ftsX-like permease family protein [Enterococcus faecalis ATCC 29212]	0	5180000	0	2390000	0	1	0	0.5	-1.11594	1	0	0	-13.2877	1	0	0	-13.2877	V	-
AIL04666.1	AIL04666.1 rRNA methylase family protein [Enterococcus faecalis ATCC 29212]	0	6260000	0	13400000	502000	1	0	2.1	1.098	1000	9.96578	0.1	-3.6404	1000	9.96578	0	-4.7384	J	ytqB
AIL04671.1	AIL04671.1 chromosome segregation protein SMC [Enterococcus faecalis ATCC 29212]	0	141000000	0	282000000	23200000	1	0	2	1	1000	9.96578	0.2	-2.6035	1000	9.96578	0.1	-3.6035	D	smc
AIL04672.1	AIL04672.1 tRNA threonylcarbamoyl adenosine modification protein YeaZ [Enterococcus faecalis ATCC 29212]	0	417000000	0	136000000	72500000	1	0	0.3	-1.61644	1000	9.96578	0.2	-2.52399	1000	9.96578	0.5	-0.907554	O	yeaZ
AIL04674.1	AIL04674.1 hypothetical protein DR75_2117 [Enterococcus faecalis ATCC 29212]	0	3010000000	0	823000000	68900000	1	0	0.3	-1.8708	1000	9.96578	0	-5.44912	1000	9.96578	0.1	-3.57832	IQ	yhxD
AIL04684.1	AIL04684.1 response regulator [Enterococcus faecalis ATCC 29212]	0	74700000	0	6270000	4930000	1	0	0.1	-3.57457	1000	9.96578	0.1	-3.92145	1000	9.96578	0.8	-0.346878	K	lytT
AIL04686.1	AIL04686.1 tetratricopeptide repeat family protein [Enterococcus faecalis ATCC 29212]	0	94400000	0	72000000	6390000	1	0	0.8	-0.39079	1000	9.96578	0.1	-3.8849	1000	9.96578	0.1	-3.49411	S	XK27_05225
AIL04687.1	AIL04687.1 bacterial extracellular solute-binding family protein [Enterococcus faecalis ATCC 29212]	0	269000000	0	515000000	55200000	1	0	1.9	0.936966	1000	9.96578	0.2	-2.28487	1000	9.96578	0.1	-3.22183	G	-
AIL04690.1	AIL04690.1 hypothetical protein DR75_2140 [Enterococcus faecalis ATCC 29212]	0	730000	0	3320000	0	1	0	4.5	2.18521	1	0	0	-13.2877	1	0	0	-13.2877	K	-
AIL04693.1	AIL04693.1 hypothetical protein DR75_1978 [Enterococcus faecalis ATCC 29212]	0	32400000	0	4380000	0	1	0	0.1	-2.88699	1	0	0	-13.2877	1	0	0	-13.2877	KT	-
AIL04696.1	AIL04696.1 glyoxalase/Bleomycin resistance /Dioxygenase superfamily protein [Enterococcus faecalis ATCC 29212]	0	1520000	0	0	0	1	0	0	-13.2877	1	0	0	-13.2877	1	0	1	0	E	ykcA
AIL04697.1	AIL04697.1 50S ribosomal protein L23 [Enterococcus faecalis ATCC 29212]	0	2070000000	0	1160000000	446000000	1	0	0.6	-0.835506	1000	9.96578	0.2	-2.21452	1000	9.96578	0.4	-1.37901	J	rplW
AIL04698.1	AIL04698.1 lipid kinase, YegS//BmrU family protein [Enterococcus faecalis ATCC 29212]	0	901000000	0	423000000	93900000	1	0	0.5	-1.09087	1000	9.96578	0.1	-3.26233	1000	9.96578	0.2	-2.17146	I	-
AIL04699.1	AIL04699.1 asparagine--tRNA ligase [Enterococcus faecalis ATCC 29212]	0	1220000000	0	1880000000	225000000	1	0	1.5	0.623852	1000	9.96578	0.2	-2.43888	1000	9.96578	0.1	-3.06274	J	asnS
AIL04703.1	AIL04703.1 DNA protection during starvation protein [Enterococcus faecalis ATCC 29212]	0	4210000000	0	2150000000	1580000000	1	0	0.5	-0.969484	1000	9.96578	0.4	-1.4139	1000	9.96578	0.7	-0.444412	P	dps
AIL04705.1	AIL04705.1 hypothetical protein DR75_2165 [Enterococcus faecalis ATCC 29212]	0	2900000	0	0	0	1	0	0	-13.2877	1	0	0	-13.2877	1	0	1	0	S	-
AIL04706.1	AIL04706.1 xaa-Pro dipeptidase [Enterococcus faecalis ATCC 29212]	0	287000000	0	128000000	23500000	1	0	0.4	-1.16491	1000	9.96578	0.1	-3.61032	1000	9.96578	0.2	-2.44541	E	pepQ
AIL04710.1	AIL04710.1 acyltransferase family protein [Enterococcus faecalis ATCC 29212]	0	113000000	0	57700000	520000	1	0	0.5	-0.96968	1000	9.96578	0	-7.7636	1000	9.96578	0	-6.79392	I	plsC
AIL04711.1	AIL04711.1 hypothetical protein DR75_2613 [Enterococcus faecalis ATCC 29212]	0	75200000	0	12400000	12300000	1	0	0.2	-2.60039	1000	9.96578	0.2	-2.61207	1000	9.96578	1	-0.0116818	-	-
AIL04712.1	AIL04712.1 glycosyl transferase 2 family protein [Enterococcus faecalis ATCC 29212]	0	16000000	0	48200000	5790000	1	0	3	1.59096	1000	9.96578	0.4	-1.46644	1000	9.96578	0.1	-3.0574	M	-
AIL04715.1	AIL04715.1 ribonuclease III domain protein [Enterococcus faecalis ATCC 29212]	0	992000	0	10600000	815000	1	0	10.7	3.41758	1000	9.96578	0.8	-0.28354	1000	9.96578	0.1	-3.70112	J	mrnC
AIL04718.1	AIL04718.1 bacterial extracellular solute-binding s, 5 Middle family protein [Enterococcus faecalis ATCC 29212]	0	4290000000	0	3380000000	1310000000	1	0	0.8	-0.343954	1000	9.96578	0.3	-1.71141	1000	9.96578	0.4	-1.36746	E	oppA1
AIL04721.1	AIL04721.1 lysine-arginine-ornithine-binding periplasmic family protein [Enterococcus faecalis ATCC 29212]	0	710000000	0	623000000	87800000	1	0	0.9	-0.188587	1000	9.96578	0.1	-3.01553	1000	9.96578	0.1	-2.82694	P	glnP
AIL04723.1	AIL04723.1 malic enzyme, NAD binding domain protein [Enterococcus faecalis ATCC 29212]	0	239000000	0	116000000	1800000	1	0	0.5	-1.04289	1000	9.96578	0	-7.05287	1000	9.96578	0	-6.00998	C	mleS
AIL04724.1	AIL04724.1 cysteine-rich secretory family protein [Enterococcus faecalis ATCC 29212]	0	50800000	0	97100000	7830000	1	0	1.9	0.934643	1000	9.96578	0.2	-2.69774	1000	9.96578	0.1	-3.63239	S	-
AIL04725.1	AIL04725.1 FAD dependent oxidoreductase family protein [Enterococcus faecalis ATCC 29212]	0	28100000	0	555000000	72100000	1	0	19.8	4.30385	1000	9.96578	2.6	1.35943	1000	9.96578	0.1	-2.94442	C	yumB
AIL04727.1	AIL04727.1 S1 RNA binding domain protein [Enterococcus faecalis ATCC 29212]	0	87800000	0	46400000	28100000	1	0	0.5	-0.920096	1000	9.96578	0.3	-1.64365	1000	9.96578	0.6	-0.723555	J	yabR
AIL04729.1	AIL04729.1 alpha-1,2-mannosidase family protein [Enterococcus faecalis ATCC 29212]	0	453000000	0	83800000	1860000	1	0	0.2	-2.43449	1000	9.96578	0	-7.92806	1000	9.96578	0	-5.49358	G	ypdD
AIL04736.1	AIL04736.1 ABC transporter family protein [Enterococcus faecalis ATCC 29212]	0	5530000	0	16500000	0	1	0	3	1.57711	1	0	0	-13.2877	1	0	0	-13.2877	V	ecsA
AIL04737.1	AIL04737.1 hypothetical protein DR75_1099 [Enterococcus faecalis ATCC 29212]	0	566000000	0	18000000	23400000	1	0	0	-4.97473	1000	9.96578	0	-4.59622	1000	9.96578	1.3	0.378512	-	-
AIL04741.1	AIL04741.1 pseudouridine synthase, RluA family protein [Enterococcus faecalis ATCC 29212]	0	34400000	0	6860000	0	1	0	0.2	-2.32613	1	0	0	-13.2877	1	0	0	-13.2877	J	rluD
AIL04742.1	AIL04742.1 mevalonate kinase [Enterococcus faecalis ATCC 29212]	0	2330000	0	36800000	4280000	1	0	15.8	3.9813	1000	9.96578	1.8	0.877281	1000	9.96578	0.1	-3.10402	I	mvk
AIL04743.1	AIL04743.1 hypothetical protein DR75_1484 [Enterococcus faecalis ATCC 29212]	0	804000	0	5140000	0	1	0	6.4	2.6765	1	0	0	-13.2877	1	0	0	-13.2877	S	-
AIL04744.1	AIL04744.1 sir2 family protein [Enterococcus faecalis ATCC 29212]	0	26000000	0	1390000	0	1	0	0.1	-4.22535	1	0	0	-13.2877	1	0	0	-13.2877	K	cobB
AIL04745.1	AIL04745.1 hypothetical protein DR75_2631 [Enterococcus faecalis ATCC 29212]	0	318000000	0	147000000	70100000	1	0	0.5	-1.11321	1000	9.96578	0.2	-2.18154	1000	9.96578	0.5	-1.06833	S	yheA
AIL04746.1	AIL04746.1 ATP synthase F0, B subunit [Enterococcus faecalis ATCC 29212]	0	62700000	0	177000000	33800000	1	0	2.8	1.49721	1000	9.96578	0.5	-0.891442	1000	9.96578	0.2	-2.38865	C	atpF
AIL04747.1	AIL04747.1 hypothetical protein DR75_1089 [Enterococcus faecalis ATCC 29212]	0	136000000	0	129000000	11500000	1	0	0.9	-0.0762356	1000	9.96578	0.1	-3.5639	1000	9.96578	0.1	-3.48767	F	-
AIL04749.1	AIL04749.1 tRNA threonylcarbamoyl adenosine modification protein YgjD [Enterococcus faecalis ATCC 29212]	0	61500000	0	175000000	8180000	1	0	2.8	1.5087	1000	9.96578	0.1	-2.91041	1000	9.96578	0	-4.41911	O	tsaD
AIL04750.1	AIL04750.1 bacterial regulatory helix-turn-helix, lysR family protein [Enterococcus faecalis ATCC 29212]	0	0	0	3300000	0	1	0	1000	9.96578	1	0	1	0	1	0	0	-13.2877	K	mleR2
AIL04752.1	AIL04752.1 ABC transporter family protein [Enterococcus faecalis ATCC 29212]	0	250000000	0	343000000	70600000	1	0	1.4	0.45628	1000	9.96578	0.3	-1.82419	1000	9.96578	0.2	-2.28047	E	oppF
AIL04753.1	AIL04753.1 acyl-CoA reductase family protein [Enterococcus faecalis ATCC 29212]	0	1160000000	0	322000000	27900000	1	0	0.3	-1.84899	1000	9.96578	0	-5.37772	1000	9.96578	0.1	-3.52872	C	aldA
AIL04754.1	AIL04754.1 DNA-directed RNA polymerase, beta' subunit [Enterococcus faecalis ATCC 29212]	24200000	4260000000	2680000	4510000000	630000000	0.1	-3.1747	1.1	0.082274	26	4.70227	0.1	-2.75743	235.1	7.87698	0.1	-2.8397	K	rpoC
AIL04755.1	AIL04755.1 ribosomal RNA small subunit methyltransferase I [Enterococcus faecalis ATCC 29212]	0	988000	0	13100000	0	1	0	13.3	3.72891	1	0	0	-13.2877	1	0	0	-13.2877	H	rsmI
AIL04761.1	AIL04761.1 tyrosine recombinase XerD [Enterococcus faecalis ATCC 29212]	0	5390000	0	13300000	14900000	1	0	2.5	1.30307	1000	9.96578	2.8	1.46696	1000	9.96578	1.1	0.163886	D	xerD
AIL04762.1	AIL04762.1 GTP-binding protein LepA [Enterococcus faecalis ATCC 29212]	0	133000000	0	168000000	9430000	1	0	1.3	0.337035	1000	9.96578	0.1	-3.81802	1000	9.96578	0.1	-4.15506	M	lepA
AIL04764.1	AIL04764.1 single-stranded-DNA-specific exonuclease RecJ [Enterococcus faecalis ATCC 29212]	0	4850000	0	47800000	1280000	1	0	9.9	3.30095	1000	9.96578	0.3	-1.92184	1000	9.96578	0	-5.22279	L	recJ
AIL04765.1	AIL04765.1 aminotransferase class-V family protein [Enterococcus faecalis ATCC 29212]	0	38600000	0	46900000	3900000	1	0	1.2	0.280987	1000	9.96578	0.1	-3.30705	1000	9.96578	0.1	-3.58804	E	iscS
AIL04770.1	AIL04770.1 glutamate--cysteine ligase/gamma-glutamylcysteine synthetase [Enterococcus faecalis ATCC 29212]	0	204000000	0	83800000	3990000	1	0	0.4	-1.28355	1000	9.96578	0	-5.67604	1000	9.96578	0	-4.39249	F	gshF
AIL04773.1	AIL04773.1 shikimate 5-dehydrogenase [Enterococcus faecalis ATCC 29212]	0	67700000	0	65600000	302000	1	0	1	-0.04546	1000	9.96578	0	-7.80846	1000	9.96578	0	-7.763	E	aroE
AIL04776.1	AIL04776.1 hypothetical protein DR75_1617 [Enterococcus faecalis ATCC 29212]	0	17000000	0	17100000	4500000	1	0	1	0.00846158	1000	9.96578	0.3	-1.91754	1000	9.96578	0.3	-1.926	S	ykzG
AIL04778.1	AIL04778.1 hypothetical protein DR75_332 [Enterococcus faecalis ATCC 29212]	0	22200000	0	6260000	0	1	0	0.3	-1.82633	1	0	0	-13.2877	1	0	0	-13.2877	S	rimP
AIL04783.1	AIL04783.1 hypothetical protein DR75_1822 [Enterococcus faecalis ATCC 29212]	1930000	76600000	0	37900000	8280000	0	-13.2877	0.5	-1.01515	4.3	2.10103	0.1	-3.20964	1000	9.96578	0.2	-2.1945	P	oppD
AIL04784.1	AIL04784.1 thioredoxin family protein [Enterococcus faecalis ATCC 29212]	0	16900000	0	0	0	1	0	0	-13.2877	1	0	0	-13.2877	1	0	1	0	CO	ytpP
AIL04785.1	AIL04785.1 ytxH-like family protein [Enterococcus faecalis ATCC 29212]	0	66800000	0	67900000	14200000	1	0	1	0.0235635	1000	9.96578	0.2	-2.23396	1000	9.96578	0.2	-2.25752	D	yhaH
AIL04786.1	AIL04786.1 hypothetical protein DR75_1451 [Enterococcus faecalis ATCC 29212]	0	27700000	0	47600000	1510000	1	0	1.7	0.781076	1000	9.96578	0.1	-4.19727	1000	9.96578	0	-4.97834	S	-
AIL04788.1	AIL04788.1 cyclophilin type peptidyl-prolyl cis-trans isomerase/CLD family protein [Enterococcus faecalis ATCC 29212]	0	249000000	0	376000000	25900000	1	0	1.5	0.594587	1000	9.96578	0.1	-3.26512	1000	9.96578	0.1	-3.85971	M	-
AIL04789.1	AIL04789.1 dUTPase family protein [Enterococcus faecalis ATCC 29212]	0	119000000	0	73900000	23400000	1	0	0.6	-0.687315	1000	9.96578	0.2	-2.34638	1000	9.96578	0.3	-1.65907	F	dut
AIL04792.1	AIL04792.1 hlyD secretion family protein [Enterococcus faecalis ATCC 29212]	0	48900000	0	15700000	0	1	0	0.3	-1.63907	1	0	0	-13.2877	1	0	0	-13.2877	M	-
AIL04795.1	AIL04795.1 arginine repressor [Enterococcus faecalis ATCC 29212]	0	74800000	0	46400000	4530000	1	0	0.6	-0.688913	1000	9.96578	0.1	-4.04546	1000	9.96578	0.1	-3.35654	K	argR2
AIL04797.1	AIL04797.1 D-alanine--D-alanine ligase family protein [Enterococcus faecalis ATCC 29212]	0	584000000	0	647000000	75400000	1	0	1.1	0.147797	1000	9.96578	0.1	-2.95333	1000	9.96578	0.1	-3.10113	F	ddl
AIL04798.1	AIL04798.1 periplasmic binding s and sugar binding domain of LacI family protein [Enterococcus faecalis ATCC 29212]	0	0	0	7480000	0	1	0	1000	9.96578	1	0	1	0	1	0	0	-13.2877	K	rbsR
AIL04799.1	AIL04799.1 helix-turn-helix family protein [Enterococcus faecalis ATCC 29212]	0	23200000	0	38200000	4800000	1	0	1.6	0.719448	1000	9.96578	0.2	-2.27302	1000	9.96578	0.1	-2.99247	K	scrR
AIL04803.1	AIL04803.1 D-ala D-ala ligase family protein [Enterococcus faecalis ATCC 29212]	0	54500000	0	24300000	1820000	1	0	0.4	-1.1653	1000	9.96578	0	-4.90425	1000	9.96578	0.1	-3.73895	F	purK
AIL04804.1	AIL04804.1 csbD-like family protein [Enterococcus faecalis ATCC 29212]	0	558000000	0	32800000	31100000	1	0	0.1	-4.0885	1000	9.96578	0.1	-4.16528	1000	9.96578	0.9	-0.0767812	S	-
AIL04806.1	AIL04806.1 iron-sulfur cluster-binding protein [Enterococcus faecalis ATCC 29212]	0	0	20800000	58600000	7940000	1000	9.96578	1000	9.96578	1000	9.96578	1000	9.96578	0.4	-1.38937	0.1	-2.88369	C	lutB
AIL04807.1	AIL04807.1 feoA domain protein [Enterococcus faecalis ATCC 29212]	0	81100000	0	26300000	2150000	1	0	0.3	-1.62464	1000	9.96578	0	-5.23729	1000	9.96578	0.1	-3.61265	K	sirR
AIL04809.1	AIL04809.1 hypothetical protein DR75_2526 [Enterococcus faecalis ATCC 29212]	0	25000000	0	28900000	0	1	0	1.2	0.209141	1	0	0	-13.2877	1	0	0	-13.2877	M	dgoD
AIL04810.1	AIL04810.1 ABC transporter family protein [Enterococcus faecalis ATCC 29212]	0	23400000	0	93000000	17500000	1	0	4	1.99072	1000	9.96578	0.7	-0.419154	1000	9.96578	0.2	-2.40988	V	XK27_09600
AIL04811.1	AIL04811.1 peptidase, ArgE/DapE family protein [Enterococcus faecalis ATCC 29212]	0	1190000000	0	341000000	128000000	1	0	0.3	-1.80312	1000	9.96578	0.1	-3.21675	1000	9.96578	0.4	-1.41363	E	-
AIL04812.1	AIL04812.1 30S ribosomal protein S17 [Enterococcus faecalis ATCC 29212]	0	507000000	0	131000000	71000000	1	0	0.3	-1.95242	1000	9.96578	0.1	-2.83609	1000	9.96578	0.5	-0.883676	J	rpsQ
AIL04813.1	AIL04813.1 amidinotransferase family protein [Enterococcus faecalis ATCC 29212]	0	40800000	0	11800000	0	1	0	0.3	-1.78978	1	0	0	-13.2877	1	0	0	-13.2877	E	-
AIL04814.1	AIL04814.1 TIM-barrel, nifR3 family protein [Enterococcus faecalis ATCC 29212]	0	0	0	1030000	2260000	1	0	1000	9.96578	1000	9.96578	1000	9.96578	1000	9.96578	2.2	1.13368	J	dus
AIL04815.1	AIL04815.1 coA binding domain protein [Enterococcus faecalis ATCC 29212]	0	381000000	0	244000000	42300000	1	0	0.6	-0.64291	1000	9.96578	0.1	-3.17106	1000	9.96578	0.2	-2.52815	S	yneT
AIL04816.1	AIL04816.1 cell division protein FtsZ [Enterococcus faecalis ATCC 29212]	0	6930000000	1820000	7760000000	1490000000	1000	9.96578	1.1	0.163201	1000	9.96578	0.2	-2.21754	818.7	9.67716	0.2	-2.38074	D	ftsZ
AIL04818.1	AIL04818.1 NUDIX domain protein [Enterococcus faecalis ATCC 29212]	0	49300000	0	60300000	2400000	1	0	1.2	0.29057	1000	9.96578	0	-4.36048	1000	9.96578	0	-4.65105	L	nudF
AIL04819.1	AIL04819.1 ABC-2 type transporter family protein [Enterococcus faecalis ATCC 29212]	0	0	0	8240000	0	1	0	1000	9.96578	1	0	1	0	1	0	0	-13.2877	U	rfbA5
AIL04820.1	AIL04820.1 cell division FtsQ family protein [Enterococcus faecalis ATCC 29212]	0	35800000	0	25900000	1100000	1	0	0.7	-0.467007	1000	9.96578	0	-5.02438	1000	9.96578	0	-4.55738	D	divIB
AIL04824.1	AIL04824.1 hypothetical protein DR75_1371 [Enterococcus faecalis ATCC 29212]	0	14900000	0	4940000	0	1	0	0.3	-1.59273	1	0	0	-13.2877	1	0	0	-13.2877	S	yjbK
AIL04825.1	AIL04825.1 methyltransferase domain protein [Enterococcus faecalis ATCC 29212]	0	421000	0	39500000	1660000	1	0	93.8	6.55189	1000	9.96578	3.9	1.97929	1000	9.96578	0	-4.5726	Q	yqeM
AIL04827.1	AIL04827.1 glycosyl hydrolases 31 family protein [Enterococcus faecalis ATCC 29212]	0	1960000	0	0	0	1	0	0	-13.2877	1	0	0	-13.2877	1	0	1	0	G	-
AIL04828.1	AIL04828.1 peptidase propeptide and YPEB domain protein [Enterococcus faecalis ATCC 29212]	0	7920000	0	14600000	237000	1	0	1.8	0.882396	1000	9.96578	0	-5.06254	1000	9.96578	0	-5.94494	S	-
AIL04829.1	AIL04829.1 formamidopyrimidine-DNA glycosylase [Enterococcus faecalis ATCC 29212]	0	71000000	0	57900000	1940000	1	0	0.8	-0.294256	1000	9.96578	0	-5.19369	1000	9.96578	0	-4.89943	L	fpg
AIL04830.1	AIL04830.1 segregation and condensation protein A [Enterococcus faecalis ATCC 29212]	0	1880000	0	0	0	1	0	0	-13.2877	1	0	0	-13.2877	1	0	1	0	D	scpA
AIL04831.1	AIL04831.1 putative secreted lipase [Enterococcus faecalis ATCC 29212]	0	7810000	0	73300000	5660000	1	0	9.4	3.23042	1000	9.96578	0.7	-0.46452	1000	9.96578	0.1	-3.69494	D	-
AIL04832.1	AIL04832.1 67 kDa myosin-cross-reactive antigen like family protein [Enterococcus faecalis ATCC 29212]	0	1380000000	0	48600000	4890000	1	0	0	-4.82757	1000	9.96578	0	-8.14062	1000	9.96578	0.1	-3.31305	S	mycA
AIL04833.1	AIL04833.1 isoleucine--tRNA ligase [Enterococcus faecalis ATCC 29212]	0	1170000000	0	902000000	96200000	1	0	0.8	-0.375309	1000	9.96578	0.1	-3.60433	1000	9.96578	0.1	-3.22902	J	ileS
AIL04836.1	AIL04836.1 leucine--tRNA ligase [Enterococcus faecalis ATCC 29212]	0	589000000	0	271000000	36700000	1	0	0.5	-1.11997	1000	9.96578	0.1	-4.00442	1000	9.96578	0.1	-2.88444	J	leuS
AIL04845.1	AIL04845.1 hypothetical protein DR75_1224 [Enterococcus faecalis ATCC 29212]	0	579000000	0	565000000	18800000	1	0	1	-0.0353125	1000	9.96578	0	-4.94476	1000	9.96578	0	-4.90945	M	-
AIL04848.1	AIL04848.1 type I restriction-modification system, M subunit [Enterococcus faecalis ATCC 29212]	0	0	0	12000000	2510000	1	0	1000	9.96578	1000	9.96578	1000	9.96578	1000	9.96578	0.2	-2.25728	V	hsdM
AIL04849.1	AIL04849.1 SUF system FeS assembly protein, NifU family [Enterococcus faecalis ATCC 29212]	0	4060000	0	3780000	402000	1	0	0.9	-0.103093	1000	9.96578	0.1	-3.33621	1000	9.96578	0.1	-3.23312	C	nifU
AIL04850.1	AIL04850.1 ribosomal protein L17 [Enterococcus faecalis ATCC 29212]	0	2410000000	910000	1880000000	882000000	1000	9.96578	0.8	-0.3583	1000	9.96578	0.4	-1.45018	969.2	9.9207	0.5	-1.09188	J	rplQ
AIL04857.1	AIL04857.1 putative septicolysin [Enterococcus faecalis ATCC 29212]	0	792000000	0	197000000	13900000	1	0	0.2	-2.0073	1000	9.96578	0	-5.83234	1000	9.96578	0.1	-3.82504	-	-
AIL04858.1	AIL04858.1 acyltransferase family protein [Enterococcus faecalis ATCC 29212]	0	0	0	6720000	0	1	0	1000	9.96578	1	0	1	0	1	0	0	-13.2877	I	oatA
AIL04860.1	AIL04860.1 NIF3 family protein [Enterococcus faecalis ATCC 29212]	0	357000000	0	323000000	24100000	1	0	0.9	-0.14439	1000	9.96578	0.1	-3.88882	1000	9.96578	0.1	-3.74443	S	yqfO
AIL04861.1	AIL04861.1 hypothetical protein DR75_216 [Enterococcus faecalis ATCC 29212]	0	155000000	0	140000000	15300000	1	0	0.9	-0.146841	1000	9.96578	0.1	-3.34066	1000	9.96578	0.1	-3.19382	S	ywiB
AIL04862.1	AIL04862.1 hypothetical protein DR75_2666 [Enterococcus faecalis ATCC 29212]	0	38600000	0	0	0	1	0	0	-13.2877	1	0	0	-13.2877	1	0	1	0	-	-
AIL04863.1	AIL04863.1 hypothetical protein DR75_454 [Enterococcus faecalis ATCC 29212]	0	27100000	0	57000000	1190000	1	0	2.1	1.07267	1000	9.96578	0	-4.50926	1000	9.96578	0	-5.58193	S	trmK
AIL04866.1	AIL04866.1 ribosomal protein L15 [Enterococcus faecalis ATCC 29212]	0	2270000000	8570000	569000000	427000000	1000	9.96578	0.3	-1.99619	1000	9.96578	0.2	-2.41038	49.8	5.6388	0.8	-0.414193	J	rplO
AIL04870.1	AIL04870.1 pyruvate formate-lyase 1-activating enzyme [Enterococcus faecalis ATCC 29212]	0	96200000	0	288000000	46700000	1	0	3	1.58196	1000	9.96578	0.5	-1.04261	1000	9.96578	0.2	-2.62457	C	pflA
AIL04872.1	AIL04872.1 V-type sodium ATPase subunit C [Enterococcus faecalis ATCC 29212]	0	32300000	0	20700000	5320000	1	0	0.6	-0.641903	1000	9.96578	0.2	-2.60204	1000	9.96578	0.3	-1.96013	C	ntpC
AIL04874.1	AIL04874.1 ABC transporter family protein [Enterococcus faecalis ATCC 29212]	0	103000000	0	238000000	19200000	1	0	2.3	1.20832	1000	9.96578	0.2	-2.42347	1000	9.96578	0.1	-3.63178	P	malK
AIL04876.1	AIL04876.1 Poly(glycerophosphate) glycerophosphotransferase family protein [Enterococcus faecalis ATCC 29212]	0	0	0	5110000	0	1	0	1000	9.96578	1	0	1	0	1	0	0	-13.2877	M	tagF1
AIL04877.1	AIL04877.1 phosphate ABC transporter, ATP-binding protein [Enterococcus faecalis ATCC 29212]	0	91800000	0	131000000	11000000	1	0	1.4	0.513001	1000	9.96578	0.1	-3.06099	1000	9.96578	0.1	-3.57399	P	pstB2
AIL04878.1	AIL04878.1 type I restriction-modification system, M subunit [Enterococcus faecalis ATCC 29212]	0	161000000	0	340000000	22400000	1	0	2.1	1.07847	1000	9.96578	0.1	-2.84549	1000	9.96578	0.1	-3.92396	V	hsdM
AIL04882.1	AIL04882.1 ribosomal protein L20 [Enterococcus faecalis ATCC 29212]	0	526000000	2410000	309000000	71200000	1000	9.96578	0.6	-0.767456	1000	9.96578	0.1	-2.88511	29.5	4.88477	0.2	-2.11766	J	rplT
AIL04884.1	AIL04884.1 L,D-transpeptidase catalytic domain protein [Enterococcus faecalis ATCC 29212]	0	1330000	0	11300000	0	1	0	8.5	3.08682	1	0	0	-13.2877	1	0	0	-13.2877	S	-
AIL04887.1	AIL04887.1 NAD binding domain of 6-phosphogluconate dehydrogenase family protein [Enterococcus faecalis ATCC 29212]	0	478000000	0	219000000	35200000	1	0	0.5	-1.12608	1000	9.96578	0.1	-3.76336	1000	9.96578	0.2	-2.63728	I	glxR
AIL04888.1	AIL04888.1 DNA gyrase, B subunit [Enterococcus faecalis ATCC 29212]	0	245000000	0	553000000	32900000	1	0	2.3	1.1745	1000	9.96578	0.1	-2.89662	1000	9.96578	0.1	-4.07112	L	gyrB
AIL04891.1	AIL04891.1 SIS domain protein [Enterococcus faecalis ATCC 29212]	0	18300000	0	41000000	1200000	1	0	2.2	1.16378	1000	9.96578	0.1	-3.93074	1000	9.96578	0	-5.09452	K	yleF
AIL04893.1	AIL04893.1 putative lysine decarboxylase family protein [Enterococcus faecalis ATCC 29212]	0	2350000	0	16500000	2840000	1	0	7	2.81173	1000	9.96578	1.2	0.27323	1000	9.96578	0.2	-2.5385	S	-
AIL04894.1	AIL04894.1 femAB family protein [Enterococcus faecalis ATCC 29212]	0	109000000	0	71000000	9810000	1	0	0.7	-0.618437	1000	9.96578	0.1	-3.47393	1000	9.96578	0.1	-2.85549	V	-
AIL04896.1	AIL04896.1 dihydrolipoyl dehydrogenase [Enterococcus faecalis ATCC 29212]	0	2750000000	1980000	6590000000	1130000000	1000	9.96578	2.4	1.26085	1000	9.96578	0.4	-1.28311	570.7	9.15661	0.2	-2.54396	C	pdhD
AIL04897.1	AIL04897.1 hypothetical protein DR75_1804 [Enterococcus faecalis ATCC 29212]	0	931000000	0	528000000	10200000	1	0	0.6	-0.818243	1000	9.96578	0	-6.51214	1000	9.96578	0	-5.6939	P	yclQ
AIL04898.1	AIL04898.1 hypothetical protein DR75_1453 [Enterococcus faecalis ATCC 29212]	0	37300000	0	43900000	7080000	1	0	1.2	0.235045	1000	9.96578	0.2	-2.39735	1000	9.96578	0.2	-2.6324	L	yabA
AIL04900.1	AIL04900.1 oxidoreductase, NAD-binding Rossmann fold family protein [Enterococcus faecalis ATCC 29212]	0	0	0	5980000	0	1	0	1000	9.96578	1	0	1	0	1	0	0	-13.2877	S	-
AIL04903.1	AIL04903.1 peptidase M16 inactive domain protein [Enterococcus faecalis ATCC 29212]	0	194000000	0	79200000	3820000	1	0	0.4	-1.29248	1000	9.96578	0	-5.66634	1000	9.96578	0	-4.37386	S	ymfH
AIL04905.1	AIL04905.1 LPXTG cell wall anchor domain protein [Enterococcus faecalis ATCC 29212]	0	11500000	0	5580000	190000	1	0	0.5	-1.0433	1000	9.96578	0	-5.91949	1000	9.96578	0	-4.87619	F	-
AIL04906.1	AIL04906.1 glucose-6-phosphate dehydrogenase [Enterococcus faecalis ATCC 29212]	0	1200000000	0	643000000	44600000	1	0	0.5	-0.900144	1000	9.96578	0	-4.74985	1000	9.96578	0.1	-3.8497	G	zwf
AIL04908.1	AIL04908.1 3-dehydroquinate dehydratase [Enterococcus faecalis ATCC 29212]	0	7850000	0	8550000	0	1	0	1.1	0.123232	1	0	0	-13.2877	1	0	0	-13.2877	E	aroD
AIL04910.1	AIL04910.1 ABC transporter family protein [Enterococcus faecalis ATCC 29212]	0	821000000	0	7840000	257000	1	0	0	-6.71038	1000	9.96578	0	-11.6414	1000	9.96578	0	-4.93101	S	XK27_08845
AIL04911.1	AIL04911.1 ribosomal protein L6 [Enterococcus faecalis ATCC 29212]	0	3690000000	0	2550000000	1030000000	1	0	0.7	-0.533124	1000	9.96578	0.3	-1.84098	1000	9.96578	0.4	-1.30785	J	rplF
AIL04912.1	AIL04912.1 hypothetical protein DR75_2540 [Enterococcus faecalis ATCC 29212]	0	36900000	0	7950000	0	1	0	0.2	-2.21459	1	0	0	-13.2877	1	0	0	-13.2877	T	XK27_08630
AIL04914.1	AIL04914.1 toxic anion resistance family protein [Enterococcus faecalis ATCC 29212]	0	609000000	0	970000000	173000000	1	0	1.6	0.671543	1000	9.96578	0.3	-1.81567	1000	9.96578	0.2	-2.48721	P	yaaN
AIL04915.1	AIL04915.1 hypothetical protein DR75_2586 [Enterococcus faecalis ATCC 29212]	0	53600000	0	117000000	1250000	1	0	2.2	1.1262	1000	9.96578	0	-5.42223	1000	9.96578	0	-6.54844	-	-
AIL04916.1	AIL04916.1 hypothetical protein DR75_1068 [Enterococcus faecalis ATCC 29212]	0	1160000000	0	824000000	130000000	1	0	0.7	-0.493409	1000	9.96578	0.1	-3.15754	1000	9.96578	0.2	-2.66413	G	ypcG
AIL04918.1	AIL04918.1 adenylosuccinate lyase [Enterococcus faecalis ATCC 29212]	0	895000000	0	299000000	25600000	1	0	0.3	-1.58174	1000	9.96578	0	-5.12767	1000	9.96578	0.1	-3.54593	F	purB
AIL04919.1	AIL04919.1 PTS system sorbose subIIB component family protein [Enterococcus faecalis ATCC 29212]	0	80400000	0	103000000	8540000	1	0	1.3	0.357377	1000	9.96578	0.1	-3.23489	1000	9.96578	0.1	-3.59226	G	-
AIL04921.1	AIL04921.1 NADH-dependent butanol dehydrogenase A [Enterococcus faecalis ATCC 29212]	0	3350000000	4660000	692000000	155000000	1000	9.96578	0.2	-2.27532	1000	9.96578	0	-4.43382	33.3	5.05579	0.2	-2.1585	C	bdhA
AIL04923.1	AIL04923.1 biotin/lipoate A/B ligase family protein [Enterococcus faecalis ATCC 29212]	0	14100000	0	14100000	3720000	1	0	1	0	1000	9.96578	0.3	-1.92232	1000	9.96578	0.3	-1.92232	H	lipL
AIL04924.1	AIL04924.1 acetyltransferase family protein [Enterococcus faecalis ATCC 29212]	0	11300000	0	29900000	0	1	0	2.6	1.40382	1	0	0	-13.2877	1	0	0	-13.2877	K	-
AIL04930.1	AIL04930.1 hypothetical protein DR75_2388 [Enterococcus faecalis ATCC 29212]	0	0	0	280000	0	1	0	1000	9.96578	1	0	1	0	1	0	0	-13.2877	S	yubA
AIL04931.1	AIL04931.1 glutamate racemase [Enterococcus faecalis ATCC 29212]	0	173000000	0	143000000	4440000	1	0	0.8	-0.274757	1000	9.96578	0	-5.28407	1000	9.96578	0	-5.00931	M	murI
AIL04933.1	AIL04933.1 pyruvate, phosphate dikinase [Enterococcus faecalis ATCC 29212]	0	14600000000	16800000	3690000000	291000000	1000	9.96578	0.3	-1.98428	1000	9.96578	0	-5.64881	17.3	4.11449	0.1	-3.66453	G	ppdK
AIL04934.1	AIL04934.1 anaerobic ribonucleoside-triphosphate reductase [Enterococcus faecalis ATCC 29212]	0	520000000	0	285000000	37300000	1	0	0.5	-0.86755	1000	9.96578	0.1	-3.80126	1000	9.96578	0.1	-2.93371	FK	nrdD
AIL04936.1	AIL04936.1 hypothetical protein DR75_1205 [Enterococcus faecalis ATCC 29212]	0	5290000	0	4810000	580000	1	0	0.9	-0.137231	1000	9.96578	0.1	-3.18914	1000	9.96578	0.1	-3.05191	S	ylaN
AIL04937.1	AIL04937.1 ABC transporter family protein [Enterococcus faecalis ATCC 29212]	0	0	0	6580000	1510000	1	0	1000	9.96578	1000	9.96578	1000	9.96578	1000	9.96578	0.2	-2.12354	P	adcC
AIL04939.1	AIL04939.1 hypothetical protein DR75_2083 [Enterococcus faecalis ATCC 29212]	0	0	0	0	3980000	1	0	1	0	1000	9.96578	1000	9.96578	1000	9.96578	1000	9.96578	S	M1-431
AIL04942.1	AIL04942.1 amino acid permease family protein [Enterococcus faecalis ATCC 29212]	0	26400000	0	53100000	3080000	1	0	2	1.00817	1000	9.96578	0.1	-3.09954	1000	9.96578	0.1	-4.10771	E	ydaO
AIL04943.1	AIL04943.1 transcriptional regulator lytR [Enterococcus faecalis ATCC 29212]	0	13400000	0	80700000	1740000	1	0	6	2.59034	1000	9.96578	0.1	-2.94507	1000	9.96578	0	-5.53541	K	brpA
AIL04944.1	AIL04944.1 helix-turn-helix domain protein [Enterococcus faecalis ATCC 29212]	0	0	0	2340000	1350000	1	0	1000	9.96578	1000	9.96578	1000	9.96578	1000	9.96578	0.6	-0.793549	K	-
AIL04945.1	AIL04945.1 beta-phosphoglucomutase, putative [Enterococcus faecalis ATCC 29212]	0	0	0	13500000	0	1	0	1000	9.96578	1	0	1	0	1	0	0	-13.2877	S	yhfA
AIL04946.1	AIL04946.1 hypothetical protein DR75_1456 [Enterococcus faecalis ATCC 29212]	0	774000000	0	363000000	115000000	1	0	0.5	-1.09236	1000	9.96578	0.1	-2.7507	1000	9.96578	0.3	-1.65834	S	yaaQ
AIL04947.1	AIL04947.1 transcriptional regulator NrdR [Enterococcus faecalis ATCC 29212]	0	152000000	0	131000000	17400000	1	0	0.9	-0.214505	1000	9.96578	0.1	-3.12691	1000	9.96578	0.1	-2.91241	K	nrdR
AIL04948.1	AIL04948.1 lipoyltransferase and lipoate-ligase family protein [Enterococcus faecalis ATCC 29212]	0	33900000	0	9540000	0	1	0	0.3	-1.82922	1	0	0	-13.2877	1	0	0	-13.2877	H	lplA
AIL04949.1	AIL04949.1 alpha amylase, catalytic domain protein [Enterococcus faecalis ATCC 29212]	0	46900000	0	29300000	765000	1	0	0.6	-0.678687	1000	9.96578	0	-5.93798	1000	9.96578	0	-5.2593	G	-
AIL04953.1	AIL04953.1 hypothetical protein DR75_937 [Enterococcus faecalis ATCC 29212]	0	28500000	0	8250000	1540000	1	0	0.3	-1.7885	1000	9.96578	0.1	-4.20996	1000	9.96578	0.2	-2.42146	S	XK27_03960
AIL04954.1	AIL04954.1 hypothetical protein DR75_1811 [Enterococcus faecalis ATCC 29212]	0	705000	0	14700000	0	1	0	20.9	4.38205	1	0	0	-13.2877	1	0	0	-13.2877	S	XK27_10395
AIL04955.1	AIL04955.1 PTS system, IIabc component [Enterococcus faecalis ATCC 29212]	0	3830000	0	109000000	16600000	1	0	28.5	4.83084	1000	9.96578	4.3	2.11577	1000	9.96578	0.2	-2.71507	G	pts26BCA
AIL04957.1	AIL04957.1 hypothetical protein DR75_302 [Enterococcus faecalis ATCC 29212]	0	23800000	0	22600000	55800000	1	0	0.9	-0.0746388	1000	9.96578	2.3	1.2293	1000	9.96578	2.5	1.30394	G	bglX
AIL04960.1	AIL04960.1 PTS system, lactose/cellobiose IIC component family protein [Enterococcus faecalis ATCC 29212]	0	21900000	0	0	0	1	0	0	-13.2877	1	0	0	-13.2877	1	0	1	0	U	chbC
AIL04962.1	AIL04962.1 CDP-diacylglycerol--glycerol-3-phosphate 3-phosphatidyltransferase [Enterococcus faecalis ATCC 29212]	0	0	0	42400000	0	1	0	1000	9.96578	1	0	1	0	1	0	0	-13.2877	I	pgsA
AIL04963.1	AIL04963.1 acetyltransferase domain protein [Enterococcus faecalis ATCC 29212]	0	64000000	0	21300000	0	1	0	0.3	-1.58722	1	0	0	-13.2877	1	0	0	-13.2877	S	-
AIL04965.1	AIL04965.1 preprotein translocase, YajC subunit [Enterococcus faecalis ATCC 29212]	0	149000000	0	232000000	49900000	1	0	1.6	0.638812	1000	9.96578	0.3	-1.5782	1000	9.96578	0.2	-2.21701	U	yajC
AIL04966.1	AIL04966.1 acylphosphatase [Enterococcus faecalis ATCC 29212]	0	34100000	0	0	0	1	0	0	-13.2877	1	0	0	-13.2877	1	0	1	0	C	acyP
AIL04970.1	AIL04970.1 hypothetical protein DR75_1308 [Enterococcus faecalis ATCC 29212]	0	1480000	0	0	0	1	0	0	-13.2877	1	0	0	-13.2877	1	0	1	0	S	XK27_05220
AIL04971.1	AIL04971.1 glyoxalase/Bleomycin resistance /Dioxygenase superfamily protein [Enterococcus faecalis ATCC 29212]	0	453000000	0	207000000	58600000	1	0	0.5	-1.12988	1000	9.96578	0.1	-2.95054	1000	9.96578	0.3	-1.82066	S	-
AIL04972.1	AIL04972.1 oligoendopeptidase F [Enterococcus faecalis ATCC 29212]	0	770000000	0	429000000	65900000	1	0	0.6	-0.843881	1000	9.96578	0.1	-3.54651	1000	9.96578	0.2	-2.70263	E	pepF
AIL04973.1	AIL04973.1 orotate phosphoribosyltransferase [Enterococcus faecalis ATCC 29212]	0	22300000	1280000	153000000	42400000	1000	9.96578	6.9	2.77842	1000	9.96578	1.9	0.927021	33.1	5.04985	0.3	-1.8514	F	pyrE
AIL04974.1	AIL04974.1 signal peptidase I [Enterococcus faecalis ATCC 29212]	0	157000000	0	315000000	26500000	1	0	2	1.00459	1000	9.96578	0.2	-2.5667	1000	9.96578	0.1	-3.57129	U	lepB
AIL04975.1	AIL04975.1 manganese ABC transporter substrate-binding lipoprotein [Enterococcus faecalis ATCC 29212]	0	524000000	0	983000000	125000000	1	0	1.9	0.907625	1000	9.96578	0.2	-2.06764	1000	9.96578	0.1	-2.97526	P	mntA
AIL04976.1	AIL04976.1 DNA polymerase III, subunit gamma and tau [Enterococcus faecalis ATCC 29212]	0	48100000	0	47500000	1330000	1	0	1	-0.0181094	1000	9.96578	0	-5.17654	1000	9.96578	0	-5.15843	L	dnaX
AIL04979.1	AIL04979.1 NAD+ synthetase [Enterococcus faecalis ATCC 29212]	0	189000000	0	98900000	17100000	1	0	0.5	-0.934344	1000	9.96578	0.1	-3.46632	1000	9.96578	0.2	-2.53197	H	nadE
AIL04981.1	AIL04981.1 tRNA (guanine(37)-N(1))-methyltransferase [Enterococcus faecalis ATCC 29212]	0	40000000	0	82100000	3770000	1	0	2.1	1.03738	1000	9.96578	0.1	-3.40736	1000	9.96578	0	-4.44475	J	trmD
AIL04983.1	AIL04983.1 short chain dehydrogenase family protein [Enterococcus faecalis ATCC 29212]	0	28000000	0	44700000	15200000	1	0	1.6	0.674848	1000	9.96578	0.5	-0.881356	1000	9.96578	0.3	-1.5562	IQ	-
AIL04984.1	AIL04984.1 ribonuclease Y [Enterococcus faecalis ATCC 29212]	0	589000000	0	573000000	258000000	1	0	1	-0.0397325	1000	9.96578	0.4	-1.1909	1000	9.96578	0.5	-1.15116	S	rny
AIL04985.1	AIL04985.1 peptide chain release factor 1 [Enterococcus faecalis ATCC 29212]	0	156000000	0	377000000	35200000	1	0	2.4	1.27302	1000	9.96578	0.2	-2.1479	1000	9.96578	0.1	-3.42092	J	prfA
AIL04987.1	AIL04987.1 ABC transporter family protein [Enterococcus faecalis ATCC 29212]	0	201000000	0	173000000	17300000	1	0	0.9	-0.216423	1000	9.96578	0.1	-3.53835	1000	9.96578	0.1	-3.32193	E	msmX
AIL04989.1	AIL04989.1 DnaD domain protein [Enterococcus faecalis ATCC 29212]	0	149000	0	0	0	1	0	0	-13.2877	1	0	0	-13.2877	1	0	1	0	L	-
AIL04990.1	AIL04990.1 bacterial extracellular solute-binding s, 5 Middle family protein [Enterococcus faecalis ATCC 29212]	0	67100000	0	84700000	4630000	1	0	1.3	0.336049	1000	9.96578	0.1	-3.85723	1000	9.96578	0.1	-4.19328	E	oppA2
AIL04991.1	AIL04991.1 DNA topoisomerase I [Enterococcus faecalis ATCC 29212]	0	71300000	0	16400000	241000	1	0	0.2	-2.12021	1000	9.96578	0	-8.20873	1000	9.96578	0	-6.08852	L	topA
AIL04994.1	AIL04994.1 hypothetical protein DR75_436 [Enterococcus faecalis ATCC 29212]	0	0	0	2380000	0	1	0	1000	9.96578	1	0	1	0	1	0	0	-13.2877	-	-
AIL04995.1	AIL04995.1 phosphate ABC transporter, ATP-binding protein [Enterococcus faecalis ATCC 29212]	0	38000000	0	110000000	2050000	1	0	2.9	1.53343	1000	9.96578	0.1	-4.2123	1000	9.96578	0	-5.74574	P	pstB1
AIL04996.1	AIL04996.1 CRS1 / YhbY domain protein [Enterococcus faecalis ATCC 29212]	0	10400000	0	1390000	0	1	0	0.1	-2.90343	1	0	0	-13.2877	1	0	0	-13.2877	J	yhbY
AIL04999.1	AIL04999.1 SIS domain protein [Enterococcus faecalis ATCC 29212]	0	0	0	11000000	10600000	1	0	1000	9.96578	1000	9.96578	1000	9.96578	1000	9.96578	1	-0.0534393	K	yleF
AIL05000.1	AIL05000.1 hypothetical protein DR75_2588 [Enterococcus faecalis ATCC 29212]	0	69800000	0	18000000	5350000	1	0	0.3	-1.95523	1000	9.96578	0.1	-3.70562	1000	9.96578	0.3	-1.75039	I	ltrC
AIL05003.1	AIL05003.1 stage 0 sporulation protein J [Enterococcus faecalis ATCC 29212]	0	138000000	0	44600000	4070000	1	0	0.3	-1.62955	1000	9.96578	0	-5.0835	1000	9.96578	0.1	-3.45394	K	spo0J
AIL05004.1	AIL05004.1 transcriptional regulator CtsR [Enterococcus faecalis ATCC 29212]	0	75600000	0	73100000	8530000	1	0	1	-0.0485148	1000	9.96578	0.1	-3.14777	1000	9.96578	0.1	-3.09925	K	ctsR
AIL05007.1	AIL05007.1 phosphodiesterase, family protein [Enterococcus faecalis ATCC 29212]	0	126000000	0	28600000	820000	1	0	0.2	-2.13934	1000	9.96578	0	-7.26358	1000	9.96578	0	-5.12425	S	ysnB
AIL05009.1	AIL05009.1 tRNA dimethylallyltransferase [Enterococcus faecalis ATCC 29212]	0	11700000	0	28100000	588000	1	0	2.4	1.26406	1000	9.96578	0.1	-4.31455	1000	9.96578	0	-5.57861	F	miaA
AIL05010.1	AIL05010.1 phosphoglycerate kinase [Enterococcus faecalis ATCC 29212]	0	9580000000	3230000	2510000000	868000000	1000	9.96578	0.3	-1.93234	1000	9.96578	0.1	-3.46426	268.7	8.07002	0.3	-1.53192	F	pgk
AIL05011.1	AIL05011.1 mepB family protein [Enterococcus faecalis ATCC 29212]	0	0	0	4120000	0	1	0	1000	9.96578	1	0	1	0	1	0	0	-13.2877	S	-
AIL05012.1	AIL05012.1 ABC transporter family protein [Enterococcus faecalis ATCC 29212]	0	278000000	0	508000000	93800000	1	0	1.8	0.869744	1000	9.96578	0.3	-1.56743	1000	9.96578	0.2	-2.43717	E	glnQ
AIL05015.1	AIL05015.1 ABC transporter family protein [Enterococcus faecalis ATCC 29212]	0	201000000	0	86600000	14600000	1	0	0.4	-1.21476	1000	9.96578	0.1	-3.78316	1000	9.96578	0.2	-2.5684	E	oppF
AIL05018.1	AIL05018.1 hypothetical protein DR75_2541 [Enterococcus faecalis ATCC 29212]	0	230000000	0	103000000	17200000	1	0	0.4	-1.15899	1000	9.96578	0.1	-3.74115	1000	9.96578	0.2	-2.58216	S	XK27_08635
AIL05019.1	AIL05019.1 hypothetical protein DR75_2072 [Enterococcus faecalis ATCC 29212]	0	11800000	0	3340000	0	1	0	0.3	-1.82087	1	0	0	-13.2877	1	0	0	-13.2877	S	manO
AIL05020.1	AIL05020.1 transcription antiterminator LicT [Enterococcus faecalis ATCC 29212]	0	25500000	0	9400000	1020000	1	0	0.4	-1.43976	1000	9.96578	0	-4.64386	1000	9.96578	0.1	-3.20409	K	licT
AIL05023.1	AIL05023.1 hypothetical protein DR75_2412 [Enterococcus faecalis ATCC 29212]	0	514000	0	7300000	756000	1	0	14.2	3.82806	1000	9.96578	1.5	0.556618	1000	9.96578	0.1	-3.27144	S	-
AIL05026.1	AIL05026.1 UMP kinase [Enterococcus faecalis ATCC 29212]	0	483000000	0	1160000000	173000000	1	0	2.4	1.26403	1000	9.96578	0.4	-1.48125	1000	9.96578	0.1	-2.74528	F	pyrH
AIL05027.1	AIL05027.1 his Kinase A domain protein [Enterococcus faecalis ATCC 29212]	0	34800000	0	44100000	869000	1	0	1.3	0.341691	1000	9.96578	0	-5.32359	1000	9.96578	0	-5.66528	T	hpk31
AIL05028.1	AIL05028.1 tRNA sulfurtransferase ThiI [Enterococcus faecalis ATCC 29212]	0	171000000	4850000	228000000	26400000	1000	9.96578	1.3	0.415037	1000	9.96578	0.2	-2.69539	5.4	2.44448	0.1	-3.11042	H	thiI
AIL05031.1	AIL05031.1 ABC transporter family protein [Enterococcus faecalis ATCC 29212]	0	70100000	0	108000000	5690000	1	0	1.5	0.623545	1000	9.96578	0.1	-3.62291	1000	9.96578	0.1	-4.24646	GM	rgpD
AIL05034.1	AIL05034.1 bacterial extracellular solute-binding family protein [Enterococcus faecalis ATCC 29212]	0	0	0	9670000	0	1	0	1000	9.96578	1	0	1	0	1	0	0	-13.2877	E	potD
AIL05035.1	AIL05035.1 ribonuclease P protein component [Enterococcus faecalis ATCC 29212]	7860000	2400000	13500000	2680000	8660000	1.7	0.780358	1.1	0.159199	1.1	0.139838	3.6	1.85133	0.6	-0.64052	3.2	1.69213	J	rnpA
AIL05036.1	AIL05036.1 hypothetical protein DR75_1608 [Enterococcus faecalis ATCC 29212]	0	5370000	0	8420000	160000	1	0	1.6	0.648898	1000	9.96578	0	-5.06878	1000	9.96578	0	-5.71768	S	yvqF
AIL05037.1	AIL05037.1 cobalt transport family protein [Enterococcus faecalis ATCC 29212]	0	20100000	0	0	2040000	1	0	0	-13.2877	1000	9.96578	0.1	-3.30055	1000	9.96578	1000	9.96578	U	ecfT
AIL05039.1	AIL05039.1 FeS assembly ATPase SufC [Enterococcus faecalis ATCC 29212]	0	490000000	0	624000000	65600000	1	0	1.3	0.348764	1000	9.96578	0.1	-2.90101	1000	9.96578	0.1	-3.24978	O	sufC
AIL05041.1	AIL05041.1 diaminopimelate epimerase [Enterococcus faecalis ATCC 29212]	0	57500000	0	69500000	443000	1	0	1.2	0.273451	1000	9.96578	0	-7.02011	1000	9.96578	0	-7.29356	E	dapF
AIL05043.1	AIL05043.1 PTS system, beta-glucoside-specific IIABC component family protein [Enterococcus faecalis ATCC 29212]	0	11200000	0	8880000	542000	1	0	0.8	-0.334867	1000	9.96578	0	-4.36906	1000	9.96578	0.1	-4.03419	G	arbF3
AIL05045.1	AIL05045.1 bacterial extracellular solute-binding s, 5 Middle family protein [Enterococcus faecalis ATCC 29212]	0	0	0	0	349000	1	0	1	0	1000	9.96578	1000	9.96578	1000	9.96578	1000	9.96578	E	-
AIL05047.1	AIL05047.1 acyl-ACP thioesterase family protein [Enterococcus faecalis ATCC 29212]	0	24800000	0	15700000	2620000	1	0	0.6	-0.659576	1000	9.96578	0.1	-3.2427	1000	9.96578	0.2	-2.58313	I	fat
AIL05049.1	AIL05049.1 cadmium-translocating P-type ATPase [Enterococcus faecalis ATCC 29212]	0	13500000	0	28000000	34700000	1	0	2.1	1.05247	1000	9.96578	2.6	1.36198	1000	9.96578	1.2	0.309509	P	cadA
AIL05052.1	AIL05052.1 citrate (pro-3S)-lyase, beta subunit [Enterococcus faecalis ATCC 29212]	0	8380000000	12000000	1120000000	323000000	1000	9.96578	0.1	-2.90345	1000	9.96578	0	-4.69734	26.9	4.75043	0.3	-1.79389	H	citE
AIL05053.1	AIL05053.1 L-serine dehydratase, iron-sulfur-dependent, alpha subunit [Enterococcus faecalis ATCC 29212]	0	97900000	0	95400000	1330000	1	0	1	-0.0373196	1000	9.96578	0	-6.20181	1000	9.96578	0	-6.16449	E	sdaAA
AIL05054.1	AIL05054.1 hypothetical protein DR75_1202 [Enterococcus faecalis ATCC 29212]	0	598000	0	1600000	0	1	0	2.7	1.41985	1	0	0	-13.2877	1	0	0	-13.2877	S	-
AIL05055.1	AIL05055.1 FMN-dependent NADH-azoreductase 2 [Enterococcus faecalis ATCC 29212]	0	2640000	0	258000000	98800000	1	0	97.7	6.61069	1000	9.96578	37.4	5.2259	1000	9.96578	0.4	-1.38479	I	azoR
AIL05058.1	AIL05058.1 putative gAF domain protein [Enterococcus faecalis ATCC 29212]	0	74000000	0	35800000	2960000	1	0	0.5	-1.04757	1000	9.96578	0	-4.64386	1000	9.96578	0.1	-3.59629	T	ytsP
AIL05059.1	AIL05059.1 ComE operon protein 2 [Enterococcus faecalis ATCC 29212]	0	6480000	0	9020000	0	1	0	1.4	0.477134	1	0	0	-13.2877	1	0	0	-13.2877	F	comEB
AIL05060.1	AIL05060.1 type I phosphodiesterase / nucleotide pyrophosphatase family protein [Enterococcus faecalis ATCC 29212]	0	25000000	0	15300000	0	1	0	0.6	-0.708396	1	0	0	-13.2877	1	0	0	-13.2877	M	ltaS
AIL05062.1	AIL05062.1 bacteriocin-protection, YdeI/OmpD-Associated family protein [Enterococcus faecalis ATCC 29212]	55800000	0	147000000	0	165000000	2.6	1.39748	1	0	3	1.56413	1000	9.96578	1.1	0.16665	1000	9.96578	S	-
AIL05065.1	AIL05065.1 naphthoate synthase [Enterococcus faecalis ATCC 29212]	0	745000000	1210000	415000000	21400000	1000	9.96578	0.6	-0.844129	1000	9.96578	0	-5.12156	17.7	4.14453	0.1	-4.27743	H	menB
AIL05066.1	AIL05066.1 hypothetical protein DR75_236 [Enterococcus faecalis ATCC 29212]	0	192000000	0	102000000	12400000	1	0	0.5	-0.912537	1000	9.96578	0.1	-3.95269	1000	9.96578	0.1	-3.04016	S	yitK
AIL05068.1	AIL05068.1 aryl-phospho-beta-D-glucosidase BglA [Enterococcus faecalis ATCC 29212]	0	4420000	0	0	0	1	0	0	-13.2877	1	0	0	-13.2877	1	0	1	0	G	-
AIL05071.1	AIL05071.1 phosphoglycerate mutase 1 family protein [Enterococcus faecalis ATCC 29212]	0	5300000	0	38200000	0	1	0	7.2	2.84951	1	0	0	-13.2877	1	0	0	-13.2877	G	-
AIL05075.1	AIL05075.1 phosphate acetyltransferase [Enterococcus faecalis ATCC 29212]	0	5530000000	13600000	4280000000	1150000000	1000	9.96578	0.8	-0.369669	1000	9.96578	0.2	-2.26565	84.6	6.40188	0.3	-1.89598	C	pta
AIL05078.1	AIL05078.1 muramidase-2 [Enterococcus faecalis ATCC 29212]	0	9570000	0	89800000	4000000	1	0	9.4	3.23012	1000	9.96578	0.4	-1.25852	1000	9.96578	0	-4.48864	MNU	acmA
AIL05080.1	AIL05080.1 copper-translocating P-type ATPase [Enterococcus faecalis ATCC 29212]	0	0	0	297000000	36700000	1	0	1000	9.96578	1000	9.96578	1000	9.96578	1000	9.96578	0.1	-3.01661	P	cadA
AIL05082.1	AIL05082.1 chorismate mutase [Enterococcus faecalis ATCC 29212]	0	286000000	0	289000000	21800000	1	0	1	0.0150543	1000	9.96578	0.1	-3.71362	1000	9.96578	0.1	-3.72867	E	maa
AIL05083.1	AIL05083.1 amidohydrolase family protein [Enterococcus faecalis ATCC 29212]	0	13000000	0	21500000	1200000	1	0	1.7	0.725825	1000	9.96578	0.1	-3.43741	1000	9.96578	0.1	-4.16323	E	hipO
AIL05085.1	AIL05085.1 DNA translocase ftsK [Enterococcus faecalis ATCC 29212]	0	18100000	0	51900000	2370000	1	0	2.9	1.51974	1000	9.96578	0.1	-2.93303	1000	9.96578	0	-4.45278	D	ftsK
AIL05090.1	AIL05090.1 methionine adenosyltransferase [Enterococcus faecalis ATCC 29212]	32300000	1000000000	24800000	890000000	128000000	0.8	-0.381194	0.9	-0.168123	4	1.98654	0.1	-2.96578	5.2	2.36773	0.1	-2.79766	H	metK
AIL05092.1	AIL05092.1 hypothetical protein DR75_433 [Enterococcus faecalis ATCC 29212]	0	133000000	0	46000000	6290000	1	0	0.3	-1.53172	1000	9.96578	0	-4.40222	1000	9.96578	0.1	-2.8705	G	-
AIL05095.1	AIL05095.1 ABC transporter family protein [Enterococcus faecalis ATCC 29212]	0	0	0	4940000	0	1	0	1000	9.96578	1	0	1	0	1	0	0	-13.2877	HP	fhuC
AIL05096.1	AIL05096.1 ribokinase [Enterococcus faecalis ATCC 29212]	0	112000000	0	175000000	11100000	1	0	1.6	0.643856	1000	9.96578	0.1	-3.33487	1000	9.96578	0.1	-3.97872	H	rbsK
AIL05098.1	AIL05098.1 SPFH domain / Band 7 family protein [Enterococcus faecalis ATCC 29212]	0	849000000	0	655000000	221000000	1	0	0.8	-0.37427	1000	9.96578	0.3	-1.94172	1000	9.96578	0.3	-1.56745	S	-
AIL05100.1	AIL05100.1 hypothetical protein DR75_1998 [Enterococcus faecalis ATCC 29212]	0	635000000	1250000	327000000	40200000	1000	9.96578	0.5	-0.957466	1000	9.96578	0.1	-3.98149	32.2	5.0072	0.1	-3.02402	K	vanR
AIL05103.1	AIL05103.1 guanylate kinase family protein [Enterococcus faecalis ATCC 29212]	0	0	0	1870000	0	1	0	1000	9.96578	1	0	1	0	1	0	0	-13.2877	F	gmk2
AIL05105.1	AIL05105.1 glucose-1-phosphate thymidylyltransferase [Enterococcus faecalis ATCC 29212]	0	818000000	0	825000000	71300000	1	0	1	0.0122933	1000	9.96578	0.1	-3.52013	1000	9.96578	0.1	-3.53242	H	rfbA
AIL05106.1	AIL05106.1 pyridoxal-phosphate dependent enzyme family protein [Enterococcus faecalis ATCC 29212]	0	83100000	0	268000000	37400000	1	0	3.2	1.68931	1000	9.96578	0.5	-1.15181	1000	9.96578	0.1	-2.84112	E	mccA
AIL05107.1	AIL05107.1 hypothetical protein DR75_1731 [Enterococcus faecalis ATCC 29212]	0	0	0	16800000	0	1	0	1000	9.96578	1	0	1	0	1	0	0	-13.2877	-	-
AIL05110.1	AIL05110.1 bacterial regulatory s, tetR family protein [Enterococcus faecalis ATCC 29212]	0	1490000	0	6020000	0	1	0	4	2.01445	1	0	0	-13.2877	1	0	0	-13.2877	K	-
AIL05111.1	AIL05111.1 3-methyl-2-oxobutanoate hydroxymethyltransferase [Enterococcus faecalis ATCC 29212]	0	425000000	0	225000000	47100000	1	0	0.5	-0.917538	1000	9.96578	0.1	-3.17366	1000	9.96578	0.2	-2.25613	H	panB
AIL05113.1	AIL05113.1 isopentenyl-diphosphate delta-isomerase, type 2 [Enterococcus faecalis ATCC 29212]	0	8970000	0	27500000	0	1	0	3.1	1.61625	1	0	0	-13.2877	1	0	0	-13.2877	C	fni
AIL05114.1	AIL05114.1 hypothetical protein DR75_1950 [Enterococcus faecalis ATCC 29212]	0	43800000	0	55300000	11700000	1	0	1.3	0.336349	1000	9.96578	0.3	-1.90442	1000	9.96578	0.2	-2.24077	S	yhcC
AIL05120.1	AIL05120.1 serine--tRNA ligase [Enterococcus faecalis ATCC 29212]	0	0	0	798000	0	1	0	1000	9.96578	1	0	1	0	1	0	0	-13.2877	J	serS
AIL05121.1	AIL05121.1 citrate transporter [Enterococcus faecalis ATCC 29212]	0	67100000	0	39300000	3610000	1	0	0.6	-0.771783	1000	9.96578	0.1	-4.21624	1000	9.96578	0.1	-3.44446	C	citM
AIL05122.1	AIL05122.1 metallo-beta-lactamase superfamily protein [Enterococcus faecalis ATCC 29212]	0	1200000000	0	1020000000	104000000	1	0	0.8	-0.234465	1000	9.96578	0.1	-3.52838	1000	9.96578	0.1	-3.29391	J	rnjB
AIL05124.1	AIL05124.1 cyclophilin type peptidyl-prolyl cis-trans isomerase/CLD family protein [Enterococcus faecalis ATCC 29212]	0	851000000	0	757000000	180000000	1	0	0.9	-0.168866	1000	9.96578	0.2	-2.24116	1000	9.96578	0.2	-2.0723	O	ppiB
AIL05128.1	AIL05128.1 ribosome recycling factor [Enterococcus faecalis ATCC 29212]	0	910000000	0	539000000	539000000	1	0	0.6	-0.755581	1000	9.96578	0.6	-0.755581	1000	9.96578	1	0	J	frr
AIL05131.1	AIL05131.1 C4-dicarboxylate anaerobic carrier family protein [Enterococcus faecalis ATCC 29212]	0	53000000	0	60700000	1690000	1	0	1.1	0.195704	1000	9.96578	0	-4.9709	1000	9.96578	0	-5.1666	S	-
AIL05133.1	AIL05133.1 hypothetical protein DR75_1666 [Enterococcus faecalis ATCC 29212]	0	2010000	0	1190000	470000	1	0	0.6	-0.756234	1000	9.96578	0.2	-2.09646	1000	9.96578	0.4	-1.34023	-	-
AIL05134.1	AIL05134.1 uracil DNA glycosylase superfamily protein [Enterococcus faecalis ATCC 29212]	0	6880000	0	806000	0	1	0	0.1	-3.09356	1	0	0	-13.2877	1	0	0	-13.2877	L	ung2
AIL05136.1	AIL05136.1 repressor LexA [Enterococcus faecalis ATCC 29212]	0	9860000	0	50200000	622000	1	0	5.1	2.34803	1000	9.96578	0.1	-3.9866	1000	9.96578	0	-6.33463	K	lexA
AIL05138.1	AIL05138.1 MIP channel s family protein [Enterococcus faecalis ATCC 29212]	0	1570000000	0	203000000	5050000	1	0	0.1	-2.95121	1000	9.96578	0	-8.28027	1000	9.96578	0	-5.32905	U	glpF
AIL05140.1	AIL05140.1 14.7 kDa ribonuclease H-like protein [Enterococcus faecalis ATCC 29212]	0	8740000	0	881000	0	1	0	0.1	-3.31042	1	0	0	-13.2877	1	0	0	-13.2877	L	rnhA
AIL05145.1	AIL05145.1 peptidase U32 family protein [Enterococcus faecalis ATCC 29212]	0	110000000	0	151000000	11600000	1	0	1.4	0.457045	1000	9.96578	0.1	-3.24531	1000	9.96578	0.1	-3.70235	O	yrrN
AIL05147.1	AIL05147.1 hypothetical protein DR75_707 [Enterococcus faecalis ATCC 29212]	0	31200000	0	23000000	0	1	0	0.7	-0.439912	1	0	0	-13.2877	1	0	0	-13.2877	S	-
AIL05148.1	AIL05148.1 hypothetical protein DR75_1040 [Enterococcus faecalis ATCC 29212]	0	111000000	0	54000000	3500000	1	0	0.5	-1.03953	1000	9.96578	0	-4.98706	1000	9.96578	0.1	-3.94753	-	-
AIL05152.1	AIL05152.1 response regulator [Enterococcus faecalis ATCC 29212]	0	34300000	0	77300000	3310000	1	0	2.3	1.17226	1000	9.96578	0.1	-3.37331	1000	9.96578	0	-4.54557	K	rrp1
AIL05156.1	AIL05156.1 hypothetical protein DR75_2043 [Enterococcus faecalis ATCC 29212]	0	496000000	6530000	81500000	27800000	1000	9.96578	0.2	-2.60547	1000	9.96578	0.1	-4.15718	4.3	2.08993	0.3	-1.55172	-	-
AIL05157.1	AIL05157.1 FeS assembly protein SufB [Enterococcus faecalis ATCC 29212]	0	1220000000	0	926000000	143000000	1	0	0.8	-0.397797	1000	9.96578	0.1	-3.09279	1000	9.96578	0.2	-2.695	O	sufB
AIL05161.1	AIL05161.1 glycine betaine/L-proline transport ATP binding subunit [Enterococcus faecalis ATCC 29212]	0	527000	0	25000000	268000	1	0	47.4	5.56798	1000	9.96578	0.5	-0.97557	1000	9.96578	0	-6.54355	E	opuAA
AIL05162.1	AIL05162.1 nicotinate phosphoribosyltransferase family protein [Enterococcus faecalis ATCC 29212]	0	319000000	0	107000000	16400000	1	0	0.3	-1.57595	1000	9.96578	0.1	-4.28179	1000	9.96578	0.2	-2.70584	F	pncB
AIL05164.1	AIL05164.1 peptidase U32 family protein [Enterococcus faecalis ATCC 29212]	0	16800000	0	135000000	11700000	1	0	8	3.00643	1000	9.96578	0.7	-0.521953	1000	9.96578	0.1	-3.52838	O	yrrO
AIL05165.1	AIL05165.1 hydroxymethylglutaryl-CoA synthase [Enterococcus faecalis ATCC 29212]	0	537000000	0	141000000	19600000	1	0	0.3	-1.92923	1000	9.96578	0	-4.776	1000	9.96578	0.1	-2.84677	I	mvaS
AIL05167.1	AIL05167.1 lipid kinase, YegS//BmrU family protein [Enterococcus faecalis ATCC 29212]	0	3540000	0	13400000	0	1	0	3.8	1.92041	1	0	0	-13.2877	1	0	0	-13.2877	I	-
AIL05168.1	AIL05168.1 histidine phosphatase super family protein [Enterococcus faecalis ATCC 29212]	0	201000000	0	91000000	3980000	1	0	0.5	-1.14326	1000	9.96578	0	-5.65828	1000	9.96578	0	-4.51503	G	gpmB
AIL05169.1	AIL05169.1 ABC transporter family protein [Enterococcus faecalis ATCC 29212]	0	180000000	0	667000000	67400000	1	0	3.7	1.88969	1000	9.96578	0.4	-1.41718	1000	9.96578	0.1	-3.30687	S	ykpA
AIL05170.1	AIL05170.1 iron-containing alcohol dehydrogenase family protein [Enterococcus faecalis ATCC 29212]	0	33300000	0	120000000	7110000	1	0	3.6	1.84944	1000	9.96578	0.2	-2.2276	1000	9.96578	0.1	-4.07704	C	gldA
AIL05172.1	AIL05172.1 catabolite control protein A [Enterococcus faecalis ATCC 29212]	0	2060000000	1720000	1540000000	322000000	1000	9.96578	0.7	-0.419714	1000	9.96578	0.2	-2.67751	187.2	7.54851	0.2	-2.2578	K	ccpA
AIL05173.1	AIL05173.1 DivIVA domain protein [Enterococcus faecalis ATCC 29212]	0	47100000	0	11200000	13900000	1	0	0.2	-2.07223	1000	9.96578	0.3	-1.76064	1000	9.96578	1.2	0.311586	D	gpsB
AIL05174.1	AIL05174.1 ROK family protein [Enterococcus faecalis ATCC 29212]	0	307000000	0	376000000	55200000	1	0	1.2	0.292494	1000	9.96578	0.2	-2.4755	1000	9.96578	0.1	-2.76799	G	glcK
AIL05178.1	AIL05178.1 hypothetical protein DR75_790 [Enterococcus faecalis ATCC 29212]	0	850000000	0	489000000	17200000	1	0	0.6	-0.797628	1000	9.96578	0	-5.62698	1000	9.96578	0	-4.82935	M	-
AIL05180.1	AIL05180.1 copper-translocating P-type ATPase [Enterococcus faecalis ATCC 29212]	0	74400000	0	19900000	1930000	1	0	0.3	-1.90253	1000	9.96578	0	-5.26863	1000	9.96578	0.1	-3.3661	P	copB
AIL05183.1	AIL05183.1 GDSL-like Lipase/Acylhydrolase family protein [Enterococcus faecalis ATCC 29212]	0	8250000	0	0	0	1	0	0	-13.2877	1	0	0	-13.2877	1	0	1	0	E	-
AIL05184.1	AIL05184.1 beta-eliminating lyase family protein [Enterococcus faecalis ATCC 29212]	0	165000000	0	127000000	8410000	1	0	0.8	-0.377638	1000	9.96578	0.1	-4.29422	1000	9.96578	0.1	-3.91658	E	araT
AIL05185.1	AIL05185.1 UTRA domain protein [Enterococcus faecalis ATCC 29212]	0	169000000	0	209000000	20800000	1	0	1.2	0.30648	1000	9.96578	0.1	-3.02237	1000	9.96578	0.1	-3.32885	K	yvoA_2
AIL05189.1	AIL05189.1 HAD hydrolase, IA, variant 1 family protein [Enterococcus faecalis ATCC 29212]	0	244000000	0	153000000	27700000	1	0	0.6	-0.673349	1000	9.96578	0.1	-3.13892	1000	9.96578	0.2	-2.46557	S	-
AIL05191.1	AIL05191.1 polyprenyl synthetase family protein [Enterococcus faecalis ATCC 29212]	0	48700000	0	40200000	3580000	1	0	0.8	-0.276726	1000	9.96578	0.1	-3.76589	1000	9.96578	0.1	-3.48916	H	hepT
AIL05192.1	AIL05192.1 cell division protein FtsA [Enterococcus faecalis ATCC 29212]	0	2560000000	0	2840000000	309000000	1	0	1.1	0.149747	1000	9.96578	0.1	-3.05047	1000	9.96578	0.1	-3.20021	D	ftsA
AIL05194.1	AIL05194.1 exodeoxyribonuclease VII, small subunit [Enterococcus faecalis ATCC 29212]	0	0	0	0	128000	1	0	1	0	1000	9.96578	1000	9.96578	1000	9.96578	1000	9.96578	L	xseB
AIL05195.1	AIL05195.1 femAB family protein [Enterococcus faecalis ATCC 29212]	0	107000000	0	29400000	15400000	1	0	0.3	-1.86372	1000	9.96578	0.1	-2.79661	1000	9.96578	0.5	-0.932886	V	femA
AIL05196.1	AIL05196.1 preprotein translocase, SecA subunit [Enterococcus faecalis ATCC 29212]	0	1150000000	0	1550000000	200000000	1	0	1.3	0.430634	1000	9.96578	0.2	-2.52356	1000	9.96578	0.1	-2.9542	U	secA
AIL05197.1	AIL05197.1 EDD, DegV family domain protein [Enterococcus faecalis ATCC 29212]	0	114000000	0	59100000	9570000	1	0	0.5	-0.947804	1000	9.96578	0.1	-3.57437	1000	9.96578	0.2	-2.62657	S	XK27_08360
AIL05200.1	AIL05200.1 sigma-54 interaction domain protein [Enterococcus faecalis ATCC 29212]	0	67200000	0	19200000	935000	1	0	0.3	-1.80735	1000	9.96578	0	-6.16735	1000	9.96578	0	-4.36	L	uvrA2
AIL05201.1	AIL05201.1 helix-turn-helix family protein [Enterococcus faecalis ATCC 29212]	0	2550000	0	6910000	0	1	0	2.7	1.43819	1	0	0	-13.2877	1	0	0	-13.2877	K	-
AIL05202.1	AIL05202.1 putative yycH protein [Enterococcus faecalis ATCC 29212]	0	25300000	0	24600000	0	1	0	1	-0.0404791	1	0	0	-13.2877	1	0	0	-13.2877	S	-
AIL05203.1	AIL05203.1 HD domain protein [Enterococcus faecalis ATCC 29212]	0	92000000	0	70400000	385000	1	0	0.8	-0.386058	1000	9.96578	0	-7.90063	1000	9.96578	0	-7.51457	H	yqeK
AIL05204.1	AIL05204.1 fatty acid/phospholipid synthesis protein PlsX [Enterococcus faecalis ATCC 29212]	0	172000000	0	300000000	31800000	1	0	1.7	0.802554	1000	9.96578	0.2	-2.43531	1000	9.96578	0.1	-3.23786	I	plsX
AIL05205.1	AIL05205.1 RNA polymerase sigma-54 factor [Enterococcus faecalis ATCC 29212]	0	0	0	3310000	0	1	0	1000	9.96578	1	0	1	0	1	0	0	-13.2877	K	rpoN
AIL05206.1	AIL05206.1 ribosomal protein L18 [Enterococcus faecalis ATCC 29212]	0	967000000	0	284000000	135000000	1	0	0.3	-1.76762	1000	9.96578	0.1	-2.84056	1000	9.96578	0.5	-1.07293	J	rplR
AIL05207.1	AIL05207.1 hypothetical protein DR75_1226 [Enterococcus faecalis ATCC 29212]	0	30100000	0	39300000	2110000	1	0	1.3	0.384766	1000	9.96578	0.1	-3.83445	1000	9.96578	0.1	-4.21921	S	-
AIL05209.1	AIL05209.1 dihydroorotate dehydrogenase [Enterococcus faecalis ATCC 29212]	0	38600000	0	84200000	5360000	1	0	2.2	1.12522	1000	9.96578	0.1	-2.8483	1000	9.96578	0.1	-3.97352	F	pyrD
AIL05210.1	AIL05210.1 copper-translocating P-type ATPase [Enterococcus faecalis ATCC 29212]	0	4550000	0	37300000	1030000	1	0	8.2	3.03524	1000	9.96578	0.2	-2.14322	1000	9.96578	0	-5.17846	P	cadA
AIL05213.1	AIL05213.1 beta-eliminating lyase family protein [Enterococcus faecalis ATCC 29212]	0	62700000	0	124000000	3500000	1	0	2	0.983803	1000	9.96578	0.1	-4.16304	1000	9.96578	0	-5.14684	E	iscS2
AIL05215.1	AIL05215.1 proline--tRNA ligase [Enterococcus faecalis ATCC 29212]	0	1370000000	0	946000000	143000000	1	0	0.7	-0.534264	1000	9.96578	0.1	-3.26009	1000	9.96578	0.2	-2.72583	J	proS
AIL05216.1	AIL05216.1 asparaginase family protein [Enterococcus faecalis ATCC 29212]	0	159000000	0	177000000	14200000	1	0	1.1	0.154723	1000	9.96578	0.1	-3.48506	1000	9.96578	0.1	-3.63979	EJ	ansB
AIL05217.1	AIL05217.1 recT family protein [Enterococcus faecalis ATCC 29212]	0	98200000	0	81500000	10200000	1	0	0.8	-0.268923	1000	9.96578	0.1	-3.26715	1000	9.96578	0.1	-2.99823	L	-
AIL05219.1	AIL05219.1 ABC transporter family protein [Enterococcus faecalis ATCC 29212]	0	1940000	0	3310000	0	1	0	1.7	0.770775	1	0	0	-13.2877	1	0	0	-13.2877	V	-
AIL05220.1	AIL05220.1 ABC 3 transport family protein [Enterococcus faecalis ATCC 29212]	0	9130000	0	17300000	0	1	0	1.9	0.922085	1	0	0	-13.2877	1	0	0	-13.2877	P	mntC
AIL05221.1	AIL05221.1 diphosphomevalonate decarboxylase [Enterococcus faecalis ATCC 29212]	0	68600000	0	90300000	3500000	1	0	1.3	0.396517	1000	9.96578	0.1	-4.29278	1000	9.96578	0	-4.6893	I	mvaD
AIL05225.1	AIL05225.1 ribosomal protein L16 [Enterococcus faecalis ATCC 29212]	0	614000000	0	282000000	77900000	1	0	0.5	-1.12254	1000	9.96578	0.1	-2.97854	1000	9.96578	0.3	-1.856	J	rplP
AIL05226.1	AIL05226.1 fructose-1,6-bisphosphate aldolase, class II [Enterococcus faecalis ATCC 29212]	0	3990000000	3980000	1780000000	652000000	1000	9.96578	0.4	-1.16451	1000	9.96578	0.2	-2.61344	163.8	7.35596	0.4	-1.44893	G	fba
AIL05228.1	AIL05228.1 pyridine nucleotide-disulfide oxidoreductase family protein [Enterococcus faecalis ATCC 29212]	0	115000000	0	904000000	106000000	1	0	7.9	2.97469	1000	9.96578	0.9	-0.11757	1000	9.96578	0.1	-3.09226	O	-
AIL05231.1	AIL05231.1 putative tRNA binding domain protein [Enterococcus faecalis ATCC 29212]	0	51900000	0	134000000	27800000	1	0	2.6	1.36843	1000	9.96578	0.5	-0.90065	1000	9.96578	0.2	-2.26908	J	ytpR
AIL05232.1	AIL05232.1 dihydrofolate reductase [Enterococcus faecalis ATCC 29212]	0	195000000	0	130000000	10800000	1	0	0.7	-0.584963	1000	9.96578	0.1	-4.17437	1000	9.96578	0.1	-3.58941	H	-
AIL05234.1	AIL05234.1 tRNA threonylcarbamoyl adenosine modification protein YjeE [Enterococcus faecalis ATCC 29212]	0	7250000	0	27800000	0	1	0	3.8	1.93903	1	0	0	-13.2877	1	0	0	-13.2877	S	ydiB
AIL05235.1	AIL05235.1 hypothetical protein DR75_2327 [Enterococcus faecalis ATCC 29212]	0	3660000	0	4550000	668000	1	0	1.2	0.314023	1000	9.96578	0.2	-2.45392	1000	9.96578	0.1	-2.76795	S	-
AIL05236.1	AIL05236.1 phosphate binding family protein [Enterococcus faecalis ATCC 29212]	0	1130000	0	11700000	0	1	0	10.4	3.37211	1	0	0	-13.2877	1	0	0	-13.2877	P	pstS
AIL05239.1	AIL05239.1 hypothetical protein DR75_1230 [Enterococcus faecalis ATCC 29212]	0	8310000	0	6160000	8970000	1	0	0.7	-0.431918	1000	9.96578	1.1	0.11026	1000	9.96578	1.5	0.542178	-	-
AIL05240.1	AIL05240.1 putative arsenate reductase [Enterococcus faecalis ATCC 29212]	0	327000000	0	82200000	18200000	1	0	0.3	-1.99208	1000	9.96578	0.1	-4.16728	1000	9.96578	0.2	-2.1752	P	yusI
AIL05241.1	AIL05241.1 ROK family protein [Enterococcus faecalis ATCC 29212]	0	601000	0	1910000	0	1	0	3.2	1.66814	1	0	0	-13.2877	1	0	0	-13.2877	GK	xylR
AIL05242.1	AIL05242.1 iron-sulfur cluster biosynthesis family protein [Enterococcus faecalis ATCC 29212]	0	148000000	0	77500000	13300000	1	0	0.5	-0.933329	1000	9.96578	0.1	-3.4761	1000	9.96578	0.2	-2.54277	S	-
AIL05243.1	AIL05243.1 hydroxyethylthiazole kinase family protein [Enterococcus faecalis ATCC 29212]	0	270000000	0	466000000	12400000	1	0	1.7	0.787371	1000	9.96578	0	-4.44455	1000	9.96578	0	-5.23192	H	thiD
AIL05245.1	AIL05245.1 zinc-binding dehydrogenase family protein [Enterococcus faecalis ATCC 29212]	0	579000000	0	236000000	27600000	1	0	0.4	-1.29478	1000	9.96578	0	-4.39082	1000	9.96578	0.1	-3.09605	C	cryZ
AIL05247.1	AIL05247.1 aldo/keto reductase family protein [Enterococcus faecalis ATCC 29212]	0	561000000	0	194000000	41200000	1	0	0.3	-1.53194	1000	9.96578	0.1	-3.76728	1000	9.96578	0.2	-2.23534	S	ydhF
AIL05248.1	AIL05248.1 hypothetical protein DR75_2009 [Enterococcus faecalis ATCC 29212]	0	22800000	0	4670000	0	1	0	0.2	-2.28754	1	0	0	-13.2877	1	0	0	-13.2877	S	-
AIL05249.1	AIL05249.1 cardiolipin synthase [Enterococcus faecalis ATCC 29212]	0	5000000	0	23500000	246000	1	0	4.7	2.23266	1000	9.96578	0	-4.3452	1000	9.96578	0	-6.57786	I	cls
AIL05253.1	AIL05253.1 cell cycle family protein [Enterococcus faecalis ATCC 29212]	0	10100000	0	12800000	0	1	0	1.3	0.341789	1	0	0	-13.2877	1	0	0	-13.2877	D	rodA
AIL05254.1	AIL05254.1 alpha/beta hydrolase fold family protein [Enterococcus faecalis ATCC 29212]	0	12000000	0	10300000	0	1	0	0.9	-0.22039	1	0	0	-13.2877	1	0	0	-13.2877	S	estA
AIL05257.1	AIL05257.1 putative thioesterase/dihydrolipoamide acyltransferase [Enterococcus faecalis ATCC 29212]	0	27300000	0	15900000	768000	1	0	0.6	-0.779874	1000	9.96578	0	-5.15165	1000	9.96578	0	-4.37178	S	-
AIL05258.1	AIL05258.1 translation initiation factor IF-2 [Enterococcus faecalis ATCC 29212]	0	263000000	0	346000000	80000000	1	0	1.3	0.395709	1000	9.96578	0.3	-1.71699	1000	9.96578	0.2	-2.1127	J	infB
AIL05259.1	AIL05259.1 aldehyde dehydrogenase family protein [Enterococcus faecalis ATCC 29212]	0	125000000	0	298000000	79800000	1	0	2.4	1.25338	1000	9.96578	0.6	-0.647467	1000	9.96578	0.3	-1.90085	C	adh
AIL05261.1	AIL05261.1 oxidoreductase, NAD-binding Rossmann fold family protein [Enterococcus faecalis ATCC 29212]	0	138000000	0	143000000	5410000	1	0	1	0.0513469	1000	9.96578	0	-4.6729	1000	9.96578	0	-4.72424	E	hom
AIL05262.1	AIL05262.1 bacterial regulatory s, gntR family protein [Enterococcus faecalis ATCC 29212]	0	323000000	0	159000000	4520000	1	0	0.5	-1.02251	1000	9.96578	0	-6.15907	1000	9.96578	0	-5.13656	K	citR
AIL05264.1	AIL05264.1 ribosomal protein S3 [Enterococcus faecalis ATCC 29212]	0	3270000000	2180000	1320000000	583000000	1000	9.96578	0.4	-1.30875	1000	9.96578	0.2	-2.48772	267.4	8.06302	0.4	-1.17897	J	rpsC
AIL05265.1	AIL05265.1 phage family protein [Enterococcus faecalis ATCC 29212]	0	1600000	0	0	0	1	0	0	-13.2877	1	0	0	-13.2877	1	0	1	0	S	-
AIL05271.1	AIL05271.1 UTP-glucose-1-phosphate uridylyltransferase [Enterococcus faecalis ATCC 29212]	0	971000000	0	983000000	201000000	1	0	1	0.0177201	1000	9.96578	0.2	-2.27228	1000	9.96578	0.2	-2.29	M	galU
AIL05272.1	AIL05272.1 di-trans,poly-cis-decaprenylcistransferase [Enterococcus faecalis ATCC 29212]	0	16600000	0	31900000	1030000	1	0	1.9	0.942373	1000	9.96578	0.1	-4.01047	1000	9.96578	0	-4.95284	I	uppS
AIL05276.1	AIL05276.1 hypothetical protein DR75_928 [Enterococcus faecalis ATCC 29212]	0	1050000000	0	605000000	102000000	1	0	0.6	-0.795382	1000	9.96578	0.1	-3.36375	1000	9.96578	0.2	-2.56837	S	ywlG
AIL05278.1	AIL05278.1 thiol reductant ABC exporter, CydD subunit [Enterococcus faecalis ATCC 29212]	0	648000	0	8830000	793000	1	0	13.6	3.76835	1000	9.96578	1.2	0.291327	1000	9.96578	0.1	-3.47702	CO	cydC
AIL05279.1	AIL05279.1 cysteine--tRNA ligase [Enterococcus faecalis ATCC 29212]	0	268000000	0	386000000	61000000	1	0	1.4	0.526368	1000	9.96578	0.2	-2.13535	1000	9.96578	0.2	-2.66172	J	cysS
AIL05280.1	AIL05280.1 hypothetical protein DR75_789 [Enterococcus faecalis ATCC 29212]	0	354000000	0	8910000	0	1	0	0	-5.31218	1	0	0	-13.2877	1	0	0	-13.2877	S	-
AIL05282.1	AIL05282.1 glycosyl transferase 2 family protein [Enterococcus faecalis ATCC 29212]	0	4700000	0	5380000	0	1	0	1.1	0.194945	1	0	0	-13.2877	1	0	0	-13.2877	S	-
AIL05283.1	AIL05283.1 periplasmic solute binding family protein [Enterococcus faecalis ATCC 29212]	0	1700000	0	69300000	8640000	1	0	40.8	5.34925	1000	9.96578	5.1	2.3455	1000	9.96578	0.1	-3.00375	P	psaA3
AIL05285.1	AIL05285.1 DNA/RNA non-specific endonuclease family protein [Enterococcus faecalis ATCC 29212]	0	0	0	1370000	0	1	0	1000	9.96578	1	0	1	0	1	0	0	-13.2877	F	-
AIL05286.1	AIL05286.1 cephalosporin hydroxylase family protein [Enterococcus faecalis ATCC 29212]	0	0	0	581000	0	1	0	1000	9.96578	1	0	1	0	1	0	0	-13.2877	S	yrrM
AIL05289.1	AIL05289.1 hypothetical protein DR75_1661 [Enterococcus faecalis ATCC 29212]	0	579000	0	0	0	1	0	0	-13.2877	1	0	0	-13.2877	1	0	1	0	L	pi112
AIL05290.1	AIL05290.1 ABC transporter family protein [Enterococcus faecalis ATCC 29212]	0	0	0	6210000	561000	1	0	1000	9.96578	1000	9.96578	1000	9.96578	1000	9.96578	0.1	-3.46852	V	-
AIL05294.1	AIL05294.1 hypothetical protein DR75_2377 [Enterococcus faecalis ATCC 29212]	0	3600000	0	2870000	390000	1	0	0.8	-0.326946	1000	9.96578	0.1	-3.20645	1000	9.96578	0.1	-2.8795	S	-
AIL05295.1	AIL05295.1 RNA methyltransferase, RsmD family [Enterococcus faecalis ATCC 29212]	0	31600000	0	41500000	151000	1	0	1.3	0.393187	1000	9.96578	0	-7.70923	1000	9.96578	0	-8.10242	L	rsmD
AIL05297.1	AIL05297.1 hypothetical protein DR75_1178 [Enterococcus faecalis ATCC 29212]	0	164000000	0	27000000	3990000	1	0	0.2	-2.60266	1000	9.96578	0	-5.36116	1000	9.96578	0.1	-2.7585	S	yqgX
AIL05301.1	AIL05301.1 PTS system glucitol/sorbitol-specific IIA component family protein [Enterococcus faecalis ATCC 29212]	0	83200000	0	22200000	11100000	1	0	0.3	-1.90602	1000	9.96578	0.1	-2.90602	1000	9.96578	0.5	-1	G	srlB
AIL05302.1	AIL05302.1 xanthine phosphoribosyltransferase [Enterococcus faecalis ATCC 29212]	0	155000000	0	438000000	41000000	1	0	2.8	1.49866	1000	9.96578	0.3	-1.91857	1000	9.96578	0.1	-3.41724	F	xpt
AIL05309.1	AIL05309.1 aspartate carbamoyltransferase [Enterococcus faecalis ATCC 29212]	0	16200000	0	133000000	24900000	1	0	8.2	3.03736	1000	9.96578	1.5	0.620152	1000	9.96578	0.2	-2.41721	F	pyrB
AIL05312.1	AIL05312.1 hypothetical protein DR75_2764 [Enterococcus faecalis ATCC 29212]	0	1550000	0	0	0	1	0	0	-13.2877	1	0	0	-13.2877	1	0	1	0	K	-
AIL05313.1	AIL05313.1 beta-eliminating lyase family protein [Enterococcus faecalis ATCC 29212]	0	1470000000	0	716000000	168000000	1	0	0.5	-1.03778	1000	9.96578	0.1	-3.12928	1000	9.96578	0.2	-2.0915	E	glyA
AIL05314.1	AIL05314.1 putative lipoprotein [Enterococcus faecalis ATCC 29212]	0	9330000	0	16300000	0	1	0	1.7	0.804923	1	0	0	-13.2877	1	0	0	-13.2877	-	-
AIL05315.1	AIL05315.1 hydantoinase/oxoprolinase family protein [Enterococcus faecalis ATCC 29212]	0	1390000	0	16100000	2250000	1	0	11.6	3.5339	1000	9.96578	1.6	0.69484	1000	9.96578	0.1	-2.83906	EQ	apc3
AIL05316.1	AIL05316.1 glycosyl hydrolase 1 family protein [Enterococcus faecalis ATCC 29212]	0	237000000	0	71100000	162000	1	0	0.3	-1.73697	1000	9.96578	0	-10.5147	1000	9.96578	0	-8.77771	G	ascB
AIL05319.1	AIL05319.1 beta-hydroxyacyl-(acyl-carrier-protein) dehydratase FabZ [Enterococcus faecalis ATCC 29212]	0	1960000000	0	1730000000	224000000	1	0	0.9	-0.180082	1000	9.96578	0.1	-3.12928	1000	9.96578	0.1	-2.9492	I	fabZ
AIL05321.1	AIL05321.1 V-type ATPase subunit [Enterococcus faecalis ATCC 29212]	0	3810000	0	8790000	0	1	0	2.3	1.20607	1	0	0	-13.2877	1	0	0	-13.2877	U	ntpI
AIL05322.1	AIL05322.1 copper-translocating P-type ATPase [Enterococcus faecalis ATCC 29212]	0	409000000	0	106000000	44400000	1	0	0.3	-1.94804	1000	9.96578	0.1	-3.20347	1000	9.96578	0.4	-1.25543	P	copB
AIL05325.1	AIL05325.1 phage major tail, phi13 family protein [Enterococcus faecalis ATCC 29212]	0	26600000	0	37500000	5040000	1	0	1.4	0.495464	1000	9.96578	0.2	-2.39993	1000	9.96578	0.1	-2.89539	N	-
AIL05326.1	AIL05326.1 amidase family protein [Enterococcus faecalis ATCC 29212]	0	8390000	0	2140000	0	1	0	0.3	-1.97106	1	0	0	-13.2877	1	0	0	-13.2877	J	-
AIL05327.1	AIL05327.1 short chain dehydrogenase family protein [Enterococcus faecalis ATCC 29212]	0	0	0	2520000	0	1	0	1000	9.96578	1	0	1	0	1	0	0	-13.2877	IQ	sorD
AIL05328.1	AIL05328.1 trkA-N domain protein [Enterococcus faecalis ATCC 29212]	0	21100000	0	45900000	406000	1	0	2.2	1.12125	1000	9.96578	0	-5.69962	1000	9.96578	0	-6.82087	P	ktrA
AIL05333.1	AIL05333.1 copper-translocating P-type ATPase [Enterococcus faecalis ATCC 29212]	0	0	0	22800000	0	1	0	1000	9.96578	1	0	1	0	1	0	0	-13.2877	P	copA
AIL05337.1	AIL05337.1 PIN domain protein [Enterococcus faecalis ATCC 29212]	0	65200000	0	110000000	10700000	1	0	1.7	0.75456	1000	9.96578	0.2	-2.60726	1000	9.96578	0.1	-3.36182	S	yacL
AIL05338.1	AIL05338.1 large conductance mechanosensitive channel protein [Enterococcus faecalis ATCC 29212]	0	926000000	0	1350000000	391000000	1	0	1.5	0.543875	1000	9.96578	0.4	-1.24384	1000	9.96578	0.3	-1.78772	M	mscL
AIL05340.1	AIL05340.1 aminopeptidase pepS [Enterococcus faecalis ATCC 29212]	0	989000000	0	527000000	157000000	1	0	0.5	-0.908168	1000	9.96578	0.2	-2.65521	1000	9.96578	0.3	-1.74704	E	pepS
AIL05342.1	AIL05342.1 DNA-directed RNA polymerase, beta subunit [Enterococcus faecalis ATCC 29212]	147000000	4630000000	140000000	4430000000	969000000	1	-0.0703893	1	-0.0637055	6.6	2.72068	0.2	-2.25644	6.9	2.79107	0.2	-2.19274	K	rpoB
AIL05344.1	AIL05344.1 helix-turn-helix family protein [Enterococcus faecalis ATCC 29212]	0	19200000	0	10000000	0	1	0	0.5	-0.941106	1	0	0	-13.2877	1	0	0	-13.2877	K	ydcN1
AIL05346.1	AIL05346.1 PTS system, mannose/fructose/sorbose, IIB component family protein [Enterococcus faecalis ATCC 29212]	0	22600000	0	226000000	9350000	1	0	10	3.32193	1000	9.96578	0.4	-1.27328	1000	9.96578	0	-4.59521	G	manX
AIL05350.1	AIL05350.1 serine--tRNA ligase [Enterococcus faecalis ATCC 29212]	0	297000000	0	453000000	67600000	1	0	1.5	0.609048	1000	9.96578	0.2	-2.13537	1000	9.96578	0.1	-2.74442	J	serS
AIL05351.1	AIL05351.1 UDP-N-acetylmuramate--alanine ligase [Enterococcus faecalis ATCC 29212]	0	296000000	0	441000000	41500000	1	0	1.5	0.575181	1000	9.96578	0.1	-2.83441	1000	9.96578	0.1	-3.4096	M	murC
AIL05352.1	AIL05352.1 glycosyl transferase 2 family protein [Enterococcus faecalis ATCC 29212]	0	10200000	0	36400000	2510000	1	0	3.6	1.83537	1000	9.96578	0.2	-2.02281	1000	9.96578	0.1	-3.85818	M	yfdH
AIL05353.1	AIL05353.1 queuine tRNA-ribosyltransferase [Enterococcus faecalis ATCC 29212]	0	113000000	0	142000000	16200000	1	0	1.3	0.329568	1000	9.96578	0.1	-2.80226	1000	9.96578	0.1	-3.13183	F	tgt
AIL05354.1	AIL05354.1 3-beta hydroxysteroid dehydrogenase/isomerase family protein [Enterococcus faecalis ATCC 29212]	0	0	0	693000	0	1	0	1000	9.96578	1	0	1	0	1	0	0	-13.2877	GM	cps2D
AIL05355.1	AIL05355.1 ribulose-phosphate 3-epimerase [Enterococcus faecalis ATCC 29212]	0	66000000	0	50400000	11100000	1	0	0.8	-0.389042	1000	9.96578	0.2	-2.57191	1000	9.96578	0.2	-2.18286	G	rpe
AIL05356.1	AIL05356.1 dTDP-glucose 4,6-dehydratase [Enterococcus faecalis ATCC 29212]	0	743000000	6620000	766000000	61700000	1000	9.96578	1	0.0439822	1000	9.96578	0.1	-3.59002	9.3	3.22037	0.1	-3.634	M	rfbB
AIL05357.1	AIL05357.1 alanine--tRNA ligase [Enterococcus faecalis ATCC 29212]	0	1490000000	0	2110000000	268000000	1	0	1.4	0.501931	1000	9.96578	0.2	-2.47501	1000	9.96578	0.1	-2.97694	J	alaS
AIL05359.1	AIL05359.1 putative rRNA maturation factor YbeY [Enterococcus faecalis ATCC 29212]	0	20900000	0	49800000	8910000	1	0	2.4	1.25264	1000	9.96578	0.4	-1.23001	1000	9.96578	0.2	-2.48265	S	ybeY
AIL05361.1	AIL05361.1 dihydrouridine synthase family protein [Enterococcus faecalis ATCC 29212]	0	37300000	0	106000000	2110000	1	0	2.8	1.50682	1000	9.96578	0.1	-4.14386	1000	9.96578	0	-5.65068	J	dus
AIL05362.1	AIL05362.1 transcriptional regulator lytR [Enterococcus faecalis ATCC 29212]	0	59300000	0	110000000	3700000	1	0	1.9	0.8914	1000	9.96578	0.1	-4.00243	1000	9.96578	0	-4.89383	K	lytR
AIL05365.1	AIL05365.1 hypothetical protein DR75_391 [Enterococcus faecalis ATCC 29212]	0	85100000	0	23700000	9800000	1	0	0.3	-1.84427	1000	9.96578	0.1	-3.11831	1000	9.96578	0.4	-1.27403	-	-
AIL05366.1	AIL05366.1 phosphopentomutase [Enterococcus faecalis ATCC 29212]	0	2170000000	0	598000000	224000000	1	0	0.3	-1.85948	1000	9.96578	0.1	-3.27612	1000	9.96578	0.4	-1.41665	G	deoB
AIL05367.1	AIL05367.1 glycosyl transferase 2 family protein [Enterococcus faecalis ATCC 29212]	0	0	0	5050000	0	1	0	1000	9.96578	1	0	1	0	1	0	0	-13.2877	S	-
AIL05370.1	AIL05370.1 phosphotransferase enzyme family protein [Enterococcus faecalis ATCC 29212]	0	234000000	0	451000000	30200000	1	0	1.9	0.946619	1000	9.96578	0.1	-2.95389	1000	9.96578	0.1	-3.90051	KLT	prkC
AIL05371.1	AIL05371.1 periplasmic solute binding family protein [Enterococcus faecalis ATCC 29212]	0	2970000	0	2550000	669000	1	0	0.9	-0.219966	1000	9.96578	0.2	-2.15038	1000	9.96578	0.3	-1.93042	P	adcA
AIL05372.1	AIL05372.1 adenosine deaminase [Enterococcus faecalis ATCC 29212]	0	0	0	2180000	0	1	0	1000	9.96578	1	0	1	0	1	0	0	-13.2877	F	add
AIL05373.1	AIL05373.1 ABC transporter family protein [Enterococcus faecalis ATCC 29212]	0	8050000	0	5630000	399000	1	0	0.7	-0.515854	1000	9.96578	0	-4.33453	1000	9.96578	0.1	-3.81867	V	ywjA
AIL05374.1	AIL05374.1 ribosomal protein L32 [Enterococcus faecalis ATCC 29212]	0	8760000	0	992000	2210000	1	0	0.1	-3.14252	1000	9.96578	0.3	-1.98688	1000	9.96578	2.2	1.15563	J	rpmF
AIL05376.1	AIL05376.1 ABC transporter family protein [Enterococcus faecalis ATCC 29212]	0	39900000	0	87700000	6480000	1	0	2.2	1.13619	1000	9.96578	0.2	-2.62232	1000	9.96578	0.1	-3.75851	S	ysdB
AIL05377.1	AIL05377.1 transcription termination factor NusA [Enterococcus faecalis ATCC 29212]	0	286000000	0	659000000	83500000	1	0	2.3	1.20426	1000	9.96578	0.3	-1.77617	1000	9.96578	0.1	-2.98043	K	nusA
AIL05378.1	AIL05378.1 histidine--tRNA ligase [Enterococcus faecalis ATCC 29212]	0	478000000	0	747000000	42600000	1	0	1.6	0.644098	1000	9.96578	0.1	-3.48809	1000	9.96578	0.1	-4.13218	J	hisS
AIL05380.1	AIL05380.1 ATP-dependent protease HslVU, peptidase subunit [Enterococcus faecalis ATCC 29212]	0	289000000	0	176000000	36500000	1	0	0.6	-0.715494	1000	9.96578	0.1	-2.9851	1000	9.96578	0.2	-2.26961	O	hslV
AIL05382.1	AIL05382.1 ATP synthase F1, beta subunit [Enterococcus faecalis ATCC 29212]	0	1020000000	613000	2470000000	597000000	1000	9.96578	2.4	1.27594	1000	9.96578	0.6	-0.772766	973.9	9.92763	0.2	-2.04871	C	atpD
AIL05387.1	AIL05387.1 ribosomal protein S20 [Enterococcus faecalis ATCC 29212]	0	32500000	0	8470000	13300000	1	0	0.3	-1.94001	1000	9.96578	0.4	-1.28901	1000	9.96578	1.6	0.650992	J	rpsT
AIL05390.1	AIL05390.1 ribonuclease R [Enterococcus faecalis ATCC 29212]	0	47500000	0	34000000	7750000	1	0	0.7	-0.482393	1000	9.96578	0.2	-2.61566	1000	9.96578	0.2	-2.13327	J	rnr
AIL05391.1	AIL05391.1 HAD hydrolase, IIB family protein [Enterococcus faecalis ATCC 29212]	0	21000000	0	0	0	1	0	0	-13.2877	1	0	0	-13.2877	1	0	1	0	S	-
AIL05392.1	AIL05392.1 ribosomal RNA small subunit methyltransferase B [Enterococcus faecalis ATCC 29212]	0	119000000	0	194000000	22400000	1	0	1.6	0.705095	1000	9.96578	0.2	-2.40939	1000	9.96578	0.1	-3.11449	J	sun
AIL05393.1	AIL05393.1 ribosomal protein L29 [Enterococcus faecalis ATCC 29212]	0	322000000	0	147000000	222000000	1	0	0.5	-1.13124	1000	9.96578	0.7	-0.536501	1000	9.96578	1.5	0.594744	J	rpmC
AIL05395.1	AIL05395.1 hypothetical protein DR75_1656 [Enterococcus faecalis ATCC 29212]	0	123000000	0	45100000	16200000	1	0	0.4	-1.44746	1000	9.96578	0.1	-2.92459	1000	9.96578	0.4	-1.47713	-	-
AIL05398.1	AIL05398.1 ornithine carbamoyltransferase [Enterococcus faecalis ATCC 29212]	2600000	8250000000	136000000	3900000000	1190000000	52.3	5.70895	0.5	-1.08092	457.7	8.83823	0.1	-2.79343	8.8	3.12928	0.3	-1.71251	E	argF
AIL05401.1	AIL05401.1 periplasmic binding s and sugar binding domain of LacI family protein [Enterococcus faecalis ATCC 29212]	0	15800000	0	22300000	2630000	1	0	1.4	0.497119	1000	9.96578	0.2	-2.58679	1000	9.96578	0.1	-3.08391	K	rliB
AIL05402.1	AIL05402.1 branched-chain amino acid transport system / permease component family protein [Enterococcus faecalis ATCC 29212]	0	7270000	0	18200000	0	1	0	2.5	1.32391	1	0	0	-13.2877	1	0	0	-13.2877	U	mglC
AIL05403.1	AIL05403.1 DNA topoisomerase IV, A subunit [Enterococcus faecalis ATCC 29212]	0	93100000	0	119000000	6120000	1	0	1.3	0.354109	1000	9.96578	0.1	-3.92718	1000	9.96578	0.1	-4.28129	L	parC
AIL05405.1	AIL05405.1 PDZ domain protein [Enterococcus faecalis ATCC 29212]	0	0	0	1860000	0	1	0	1000	9.96578	1	0	1	0	1	0	0	-13.2877	T	lon
AIL05406.1	AIL05406.1 carbamoyl-phosphate synthase, small subunit [Enterococcus faecalis ATCC 29212]	0	26600000	0	190000000	26000000	1	0	7.1	2.8365	1000	9.96578	1	-0.0329146	1000	9.96578	0.1	-2.86942	F	carA
AIL05408.1	AIL05408.1 inositol monophosphatase family protein [Enterococcus faecalis ATCC 29212]	0	37800000	0	18700000	3120000	1	0	0.5	-1.01535	1000	9.96578	0.1	-3.59877	1000	9.96578	0.2	-2.58342	G	suhB
AIL05409.1	AIL05409.1 cystathionine beta-lyase [Enterococcus faecalis ATCC 29212]	0	394000000	2050000	737000000	113000000	1000	9.96578	1.9	0.903469	1000	9.96578	0.3	-1.80187	55.1	5.78456	0.2	-2.70534	E	mccB
AIL05410.1	AIL05410.1 lipid kinase, YegS//BmrU family protein [Enterococcus faecalis ATCC 29212]	0	60500000	0	104000000	10700000	1	0	1.7	0.781576	1000	9.96578	0.2	-2.49932	1000	9.96578	0.1	-3.2809	I	dagK
AIL05411.1	AIL05411.1 ribosomal protein L28 [Enterococcus faecalis ATCC 29212]	0	254000000	0	116000000	70800000	1	0	0.5	-1.1307	1000	9.96578	0.3	-1.84301	1000	9.96578	0.6	-0.712304	J	rpmB
AIL05414.1	AIL05414.1 5-bromo-4-chloroindolyl phosphate hydrolysis family protein [Enterococcus faecalis ATCC 29212]	0	96600000	0	116000000	10600000	1	0	1.2	0.26403	1000	9.96578	0.1	-3.18796	1000	9.96578	0.1	-3.45199	S	-
AIL05416.1	AIL05416.1 ABC transporter family protein [Enterococcus faecalis ATCC 29212]	0	112000000	0	192000000	9850000	1	0	1.7	0.777608	1000	9.96578	0.1	-3.50723	1000	9.96578	0.1	-4.28484	V	msbA_1
AIL05418.1	AIL05418.1 thioredoxin [Enterococcus faecalis ATCC 29212]	0	417000000	0	247000000	154000000	1	0	0.6	-0.755536	1000	9.96578	0.4	-1.43712	1000	9.96578	0.6	-0.681581	O	trxA
AIL05419.1	AIL05419.1 DNA-binding protein HU [Enterococcus faecalis ATCC 29212]	0	12800000000	57100000	1030000000	2600000000	1000	9.96578	0.1	-3.63543	1000	9.96578	0.2	-2.29956	45.5	5.50888	2.5	1.33587	L	hup
AIL05423.1	AIL05423.1 ribosome biogenesis GTP-binding protein YlqF [Enterococcus faecalis ATCC 29212]	0	2860000	0	15800000	488000	1	0	5.5	2.46584	1000	9.96578	0.2	-2.55106	1000	9.96578	0	-5.0169	S	rbgA
AIL05425.1	AIL05425.1 hypothetical protein DR75_612 [Enterococcus faecalis ATCC 29212]	0	0	0	1660000	0	1	0	1000	9.96578	1	0	1	0	1	0	0	-13.2877	S	yebE
AIL05426.1	AIL05426.1 SPFH domain / Band 7 family protein [Enterococcus faecalis ATCC 29212]	0	128000000	0	156000000	9290000	1	0	1.2	0.285402	1000	9.96578	0.1	-3.78432	1000	9.96578	0.1	-4.06972	O	-
AIL05427.1	AIL05427.1 phosphate binding family protein [Enterococcus faecalis ATCC 29212]	0	73900000	0	373000000	47200000	1	0	5	2.33553	1000	9.96578	0.6	-0.646788	1000	9.96578	0.1	-2.98232	P	-
AIL05435.1	AIL05435.1 phenylalanine--tRNA ligase, beta subunit [Enterococcus faecalis ATCC 29212]	0	411000000	0	784000000	101000000	1	0	1.9	0.931715	1000	9.96578	0.2	-2.02478	1000	9.96578	0.1	-2.9565	J	pheT
AIL05436.1	AIL05436.1 methylglyoxal synthase [Enterococcus faecalis ATCC 29212]	0	88600000	0	20200000	0	1	0	0.2	-2.13295	1	0	0	-13.2877	1	0	0	-13.2877	G	mgsA
AIL05438.1	AIL05438.1 hypothetical protein DR75_1845 [Enterococcus faecalis ATCC 29212]	0	229000000	0	130000000	45200000	1	0	0.6	-0.816836	1000	9.96578	0.2	-2.34095	1000	9.96578	0.3	-1.52412	-	-
AIL05439.1	AIL05439.1 dihydroorotate dehydrogenase B, catalytic subunit [Enterococcus faecalis ATCC 29212]	1040000	0	4870000	7850000	1650000	4.7	2.22734	1000	9.96578	1.6	0.665882	1000	9.96578	0.3	-1.56146	0.2	-2.25023	F	pyrD
AIL05440.1	AIL05440.1 istB-like ATP binding family protein [Enterococcus faecalis ATCC 29212]	0	134000000	0	485000000	25900000	1	0	3.6	1.85575	1000	9.96578	0.2	-2.37121	1000	9.96578	0.1	-4.22696	O	clpC
AIL05441.1	AIL05441.1 translation elongation factor P [Enterococcus faecalis ATCC 29212]	0	368000000	0	207000000	78300000	1	0	0.6	-0.830075	1000	9.96578	0.2	-2.23262	1000	9.96578	0.4	-1.40255	J	efp
AIL05442.1	AIL05442.1 ABC-2 transporter family protein [Enterococcus faecalis ATCC 29212]	0	14800000	0	55000000	1880000	1	0	3.7	1.89383	1000	9.96578	0.1	-2.97679	1000	9.96578	0	-4.87063	CP	natB
AIL05450.1	AIL05450.1 peptide deformylase [Enterococcus faecalis ATCC 29212]	0	4530000	0	0	0	1	0	0	-13.2877	1	0	0	-13.2877	1	0	1	0	J	def1
AIL05452.1	AIL05452.1 ATP-dependent Clp endopeptidase, proteolytic subunit ClpP [Enterococcus faecalis ATCC 29212]	807000	1430000000	1400000	1540000000	247000000	1.7	0.794786	1.1	0.106915	306.1	8.25773	0.2	-2.53343	176.4	7.46294	0.2	-2.64035	O	clpP
AIL05453.1	AIL05453.1 hypothetical protein DR75_2046 [Enterococcus faecalis ATCC 29212]	0	0	0	3630000	0	1	0	1000	9.96578	1	0	1	0	1	0	0	-13.2877	K	-
AIL05454.1	AIL05454.1 hypothetical protein DR75_1846 [Enterococcus faecalis ATCC 29212]	0	72900000	0	39700000	4590000	1	0	0.5	-0.87678	1000	9.96578	0.1	-3.98935	1000	9.96578	0.1	-3.11257	S	yloC
AIL05457.1	AIL05457.1 ribosomal protein L31 [Enterococcus faecalis ATCC 29212]	0	933000000	1410000	766000000	288000000	1000	9.96578	0.8	-0.284533	1000	9.96578	0.3	-1.69581	204.3	7.67423	0.4	-1.41128	J	rpmE2
AIL05459.1	AIL05459.1 ribosomal protein S19 [Enterococcus faecalis ATCC 29212]	0	323000000	0	116000000	69400000	1	0	0.4	-1.47741	1000	9.96578	0.2	-2.21853	1000	9.96578	0.6	-0.741117	J	rpsS
AIL05461.1	AIL05461.1 16S rRNA (cytosine(1402)-N(4))-methyltransferase [Enterococcus faecalis ATCC 29212]	0	22900000	0	56000000	4450000	1	0	2.4	1.29008	1000	9.96578	0.2	-2.36347	1000	9.96578	0.1	-3.65355	J	rsmH
AIL05463.1	AIL05463.1 thioredoxin family protein [Enterococcus faecalis ATCC 29212]	0	31400000	0	3850000	0	1	0	0.1	-3.02783	1	0	0	-13.2877	1	0	0	-13.2877	O	-
AIL05464.1	AIL05464.1 cadmium-translocating P-type ATPase [Enterococcus faecalis ATCC 29212]	0	0	0	261000000	14900000	1	0	1000	9.96578	1000	9.96578	1000	9.96578	1000	9.96578	0.1	-4.13067	P	cadA
AIL05465.1	AIL05465.1 bacterial extracellular solute-binding s, 5 Middle family protein [Enterococcus faecalis ATCC 29212]	0	395000000	0	646000000	74100000	1	0	1.6	0.709682	1000	9.96578	0.2	-2.41431	1000	9.96578	0.1	-3.12399	E	oppA
AIL05468.1	AIL05468.1 tRNA (guanine-N(7)-)-methyltransferase [Enterococcus faecalis ATCC 29212]	0	39000000	0	40800000	3410000	1	0	1	0.065095	1000	9.96578	0.1	-3.51563	1000	9.96578	0.1	-3.58073	J	trmB
AIL05472.1	AIL05472.1 PDZ domain protein [Enterococcus faecalis ATCC 29212]	0	433000000	0	40300000	4590000	1	0	0.1	-3.42552	1000	9.96578	0	-6.55973	1000	9.96578	0.1	-3.13421	O	htrA
AIL05474.1	AIL05474.1 bacterial regulatory s, tetR family protein [Enterococcus faecalis ATCC 29212]	0	5230000	0	3310000	0	1	0	0.6	-0.65998	1	0	0	-13.2877	1	0	0	-13.2877	K	-
AIL05475.1	AIL05475.1 peptide chain release factor 3 [Enterococcus faecalis ATCC 29212]	0	120000000	0	347000000	19400000	1	0	2.9	1.5319	1000	9.96578	0.2	-2.62891	1000	9.96578	0.1	-4.16081	J	prfC
AIL05476.1	AIL05476.1 heavy-metal-binding family protein [Enterococcus faecalis ATCC 29212]	0	771000000	0	428000000	81100000	1	0	0.6	-0.84912	1000	9.96578	0.1	-3.24896	1000	9.96578	0.2	-2.39984	S	ybjQ
AIL05477.1	AIL05477.1 penicillin-binding, 1A family protein [Enterococcus faecalis ATCC 29212]	0	97900000	0	118000000	4230000	1	0	1.2	0.269406	1000	9.96578	0	-4.53258	1000	9.96578	0	-4.80199	M	pbp2A
AIL05478.1	AIL05478.1 ribosomal protein L2 [Enterococcus faecalis ATCC 29212]	0	1500000000	0	720000000	289000000	1	0	0.5	-1.05889	1000	9.96578	0.2	-2.37582	1000	9.96578	0.4	-1.31693	J	rplB
AIL05481.1	AIL05481.1 hypothetical protein DR75_237 [Enterococcus faecalis ATCC 29212]	0	2160000	0	16700000	0	1	0	7.7	2.95074	1	0	0	-13.2877	1	0	0	-13.2877	S	yitT
AIL05483.1	AIL05483.1 carbamate kinase [Enterococcus faecalis ATCC 29212]	0	1300000000	0	875000000	281000000	1	0	0.7	-0.571157	1000	9.96578	0.2	-2.20987	1000	9.96578	0.3	-1.63871	E	arcC
AIL05485.1	AIL05485.1 D-alanine--poly(phosphoribitol) ligase, subunit 1 [Enterococcus faecalis ATCC 29212]	0	93000000	0	151000000	2370000	1	0	1.6	0.699246	1000	9.96578	0	-5.29427	1000	9.96578	0	-5.99352	Q	dltA
AIL05486.1	AIL05486.1 ymdB-like family protein [Enterococcus faecalis ATCC 29212]	0	32100000	0	116000000	411000	1	0	3.6	1.85348	1000	9.96578	0	-6.28729	1000	9.96578	0	-8.14077	S	ymdB
AIL05487.1	AIL05487.1 uridine kinase [Enterococcus faecalis ATCC 29212]	0	6800000	0	167000000	22500000	1	0	24.6	4.61817	1000	9.96578	3.3	1.72632	1000	9.96578	0.1	-2.89185	F	udk
AIL05488.1	AIL05488.1 peptidyl-tRNA hydrolase [Enterococcus faecalis ATCC 29212]	0	45800000	0	19600000	621000	1	0	0.4	-1.22449	1000	9.96578	0	-6.20461	1000	9.96578	0	-4.98012	J	pth
AIL05489.1	AIL05489.1 ABC transporter family protein [Enterococcus faecalis ATCC 29212]	0	0	0	35000000	494000	1	0	1000	9.96578	1000	9.96578	1000	9.96578	1000	9.96578	0	-6.1467	V	XK27_09605
AIL05490.1	AIL05490.1 DNA gyrase B family protein [Enterococcus faecalis ATCC 29212]	0	160000000	0	124000000	8560000	1	0	0.8	-0.367732	1000	9.96578	0.1	-4.22432	1000	9.96578	0.1	-3.85659	L	-
AIL05492.1	AIL05492.1 beta-lactamase family protein [Enterococcus faecalis ATCC 29212]	0	3840000	0	1130000	360000	1	0	0.3	-1.76478	1000	9.96578	0.1	-3.41504	1000	9.96578	0.3	-1.65025	V	-
AIL05493.1	AIL05493.1 inosine-uridine preferring nucleoside hydrolase family protein [Enterococcus faecalis ATCC 29212]	0	64100000	0	36900000	1750000	1	0	0.6	-0.796704	1000	9.96578	0	-5.1949	1000	9.96578	0	-4.39819	F	iunH3
AIL05496.1	AIL05496.1 septation ring formation regulator, EzrA family protein [Enterococcus faecalis ATCC 29212]	2220000	943000000	0	978000000	99200000	0	-13.2877	1	0.0525767	44.7	5.48171	0.1	-3.24885	1000	9.96578	0.1	-3.30142	D	ezrA
AIL05501.1	AIL05501.1 nitronate monooxygenase family protein [Enterococcus faecalis ATCC 29212]	0	18500000	0	86400000	6380000	1	0	4.7	2.22351	1000	9.96578	0.3	-1.5359	1000	9.96578	0.1	-3.7594	S	fabK
AIL05502.1	AIL05502.1 ribonuclease PH [Enterococcus faecalis ATCC 29212]	0	322000000	0	348000000	27600000	1	0	1.1	0.112027	1000	9.96578	0.1	-3.54432	1000	9.96578	0.1	-3.65635	F	rph
AIL05505.1	AIL05505.1 hypothetical protein DR75_559 [Enterococcus faecalis ATCC 29212]	0	4640000	0	0	3310000	1	0	0	-13.2877	1000	9.96578	0.7	-0.487294	1000	9.96578	1000	9.96578	S	ypjD
AIL05506.1	AIL05506.1 EDD, DegV family domain protein [Enterococcus faecalis ATCC 29212]	0	735000000	0	178000000	13900000	1	0	0.2	-2.04587	1000	9.96578	0	-5.72459	1000	9.96578	0.1	-3.67872	K	degV
AIL05511.1	AIL05511.1 glycosyl transferases group 1 family protein [Enterococcus faecalis ATCC 29212]	0	4500000	0	7130000	0	1	0	1.6	0.663977	1	0	0	-13.2877	1	0	0	-13.2877	M	pimB
AIL05512.1	AIL05512.1 deoxynucleoside kinase family protein [Enterococcus faecalis ATCC 29212]	0	30100000	0	59500000	2620000	1	0	2	0.983126	1000	9.96578	0.1	-3.52212	1000	9.96578	0	-4.50525	F	dak
AIL05513.1	AIL05513.1 ribosomal protein L33 [Enterococcus faecalis ATCC 29212]	0	183000000	0	85300000	42800000	1	0	0.5	-1.10123	1000	9.96578	0.2	-2.09616	1000	9.96578	0.5	-0.994935	J	rpmG
AIL05515.1	AIL05515.1 dihydrolipoyl dehydrogenase [Enterococcus faecalis ATCC 29212]	0	0	0	19500000	3240000	1	0	1000	9.96578	1000	9.96578	1000	9.96578	1000	9.96578	0.2	-2.58941	C	bfmBC
AIL05517.1	AIL05517.1 phosphoglucosamine mutase [Enterococcus faecalis ATCC 29212]	0	1340000000	0	872000000	152000000	1	0	0.7	-0.619833	1000	9.96578	0.1	-3.14009	1000	9.96578	0.2	-2.52026	G	glmM
AIL05518.1	AIL05518.1 hypothetical protein DR75_1344 [Enterococcus faecalis ATCC 29212]	0	98600000	0	43300000	0	1	0	0.4	-1.18722	1	0	0	-13.2877	1	0	0	-13.2877	S	-
AIL05519.1	AIL05519.1 hydrolase, TatD family protein [Enterococcus faecalis ATCC 29212]	0	222000000	0	80100000	11100000	1	0	0.4	-1.47069	1000	9.96578	0	-4.32193	1000	9.96578	0.1	-2.85124	L	tatD
AIL05520.1	AIL05520.1 alanine racemase [Enterococcus faecalis ATCC 29212]	0	358000000	0	267000000	3930000	1	0	0.7	-0.42312	1000	9.96578	0	-6.50929	1000	9.96578	0	-6.08617	M	alr
AIL05525.1	AIL05525.1 muramidase-2 [Enterococcus faecalis ATCC 29212]	0	45300000	0	113000000	2590000	1	0	2.5	1.31874	1000	9.96578	0.1	-4.12849	1000	9.96578	0	-5.44723	NU	-
AIL05527.1	AIL05527.1 ribosomal protein S5 [Enterococcus faecalis ATCC 29212]	0	5180000000	3940000	6190000000	1080000000	1000	9.96578	1.2	0.256987	1000	9.96578	0.2	-2.26192	274.1	8.09862	0.2	-2.51891	J	rpsE
AIL05529.1	AIL05529.1 ATP-dependent DNA helicase PcrA [Enterococcus faecalis ATCC 29212]	0	69300000	0	175000000	11600000	1	0	2.5	1.33643	1000	9.96578	0.2	-2.57873	1000	9.96578	0.1	-3.91516	L	pcrA
AIL05530.1	AIL05530.1 hypothetical protein DR75_1059 [Enterococcus faecalis ATCC 29212]	0	6950000	0	21600000	3250000	1	0	3.1	1.63595	1000	9.96578	0.5	-1.09657	1000	9.96578	0.2	-2.73252	S	-
AIL05534.1	AIL05534.1 rbsD / FucU transport family protein [Enterococcus faecalis ATCC 29212]	0	25600000	0	12100000	3450000	1	0	0.5	-1.08114	1000	9.96578	0.1	-2.89148	1000	9.96578	0.3	-1.81034	G	rbsD
AIL05535.1	AIL05535.1 hypothetical protein DR75_316 [Enterococcus faecalis ATCC 29212]	0	3030000	0	0	0	1	0	0	-13.2877	1	0	0	-13.2877	1	0	1	0	S	-
AIL05536.1	AIL05536.1 hypothetical protein DR75_2488 [Enterococcus faecalis ATCC 29212]	0	1340000	0	2250000	462000	1	0	1.7	0.747692	1000	9.96578	0.3	-1.53627	1000	9.96578	0.2	-2.28396	L	binR
AIL05539.1	AIL05539.1 homoserine kinase [Enterococcus faecalis ATCC 29212]	0	162000000	0	188000000	16900000	1	0	1.2	0.214739	1000	9.96578	0.1	-3.2609	1000	9.96578	0.1	-3.47564	F	thrB
AIL05540.1	AIL05540.1 universal stress family protein [Enterococcus faecalis ATCC 29212]	0	231000000	0	134000000	38300000	1	0	0.6	-0.78566	1000	9.96578	0.2	-2.59248	1000	9.96578	0.3	-1.80682	T	-
AIL05542.1	AIL05542.1 PTS system, mannose/fructose/sorbose, IID component family protein [Enterococcus faecalis ATCC 29212]	0	1220000000	0	2470000000	316000000	1	0	2	1.01763	1000	9.96578	0.3	-1.94888	1000	9.96578	0.1	-2.96651	G	manN
AIL05544.1	AIL05544.1 septum formation protein Maf [Enterococcus faecalis ATCC 29212]	0	1950000	0	3990000	0	1	0	2	1.03291	1	0	0	-13.2877	1	0	0	-13.2877	D	maf
AIL05545.1	AIL05545.1 HAD hydrolase, IIB family protein [Enterococcus faecalis ATCC 29212]	0	53400000	0	79800000	3040000	1	0	1.5	0.579549	1000	9.96578	0.1	-4.1347	1000	9.96578	0	-4.71425	S	ycsE
AIL05546.1	AIL05546.1 ATP-dependent metallopeptidase HflB family protein [Enterococcus faecalis ATCC 29212]	0	1680000000	0	1520000000	259000000	1	0	0.9	-0.14439	1000	9.96578	0.2	-2.69744	1000	9.96578	0.2	-2.55305	O	ftsH
AIL05547.1	AIL05547.1 6-phosphofructokinase [Enterococcus faecalis ATCC 29212]	0	2410000000	2360000	1890000000	466000000	1000	9.96578	0.8	-0.350647	1000	9.96578	0.2	-2.37063	197.5	7.6254	0.2	-2.01998	F	pfkA
AIL05549.1	AIL05549.1 arginine repressor [Enterococcus faecalis ATCC 29212]	0	56200000	0	18700000	1890000	1	0	0.3	-1.58753	1000	9.96578	0	-4.89411	1000	9.96578	0.1	-3.30658	K	-
AIL05550.1	AIL05550.1 HAD ATPase, P-type, IC family protein [Enterococcus faecalis ATCC 29212]	0	101000000	0	242000000	12600000	1	0	2.4	1.26065	1000	9.96578	0.1	-3.00286	1000	9.96578	0.1	-4.26351	P	ctpE
AIL05551.1	AIL05551.1 lactate utilization protein A [Enterococcus faecalis ATCC 29212]	0	0	0	29800000	6150000	1	0	1000	9.96578	1000	9.96578	1000	9.96578	1000	9.96578	0.2	-2.27665	C	lutA
AIL05552.1	AIL05552.1 tRNA uridine 5-carboxymethylaminomethyl modification enzyme GidA [Enterococcus faecalis ATCC 29212]	0	1620000000	0	453000000	11600000	1	0	0.3	-1.83841	1000	9.96578	0	-7.12573	1000	9.96578	0	-5.28731	D	gidA
AIL05554.1	AIL05554.1 hypothetical protein DR75_488 [Enterococcus faecalis ATCC 29212]	0	1380000000	0	911000000	68000000	1	0	0.7	-0.599145	1000	9.96578	0	-4.34299	1000	9.96578	0.1	-3.74384	S	-
AIL05559.1	AIL05559.1 cell division ATP-binding protein FtsE [Enterococcus faecalis ATCC 29212]	0	326000000	0	347000000	23800000	1	0	1.1	0.0900637	1000	9.96578	0.1	-3.77584	1000	9.96578	0.1	-3.8659	D	ftsE
AIL05562.1	AIL05562.1 ybbR-like family protein [Enterococcus faecalis ATCC 29212]	0	108000000	0	108000000	1280000	1	0	1	0	1000	9.96578	0	-6.39874	1000	9.96578	0	-6.39874	S	ybbR
AIL05566.1	AIL05566.1 glycine--tRNA ligase, beta subunit [Enterococcus faecalis ATCC 29212]	0	619000000	497000	1090000000	130000000	1000	9.96578	1.8	0.816317	1000	9.96578	0.2	-2.25143	261.6	8.03105	0.1	-3.06774	J	glyS
AIL05567.1	AIL05567.1 transcriptional regulatory protein yycF [Enterococcus faecalis ATCC 29212]	0	427000000	0	43900000	21800000	1	0	0.1	-3.28194	1000	9.96578	0.1	-4.29184	1000	9.96578	0.5	-1.00989	K	yycF
AIL05568.1	AIL05568.1 ribose-phosphate pyrophosphokinase 2 [Enterococcus faecalis ATCC 29212]	0	222000000	776000	296000000	14400000	1000	9.96578	1.3	0.415037	1000	9.96578	0.1	-3.94642	18.6	4.21387	0	-4.36146	F	prs2
AIL05572.1	AIL05572.1 epoxyqueuosine reductase [Enterococcus faecalis ATCC 29212]	0	0	0	0	242000	1	0	1	0	1000	9.96578	1000	9.96578	1000	9.96578	1000	9.96578	C	queG
AIL05573.1	AIL05573.1 ribose-phosphate pyrophosphokinase [Enterococcus faecalis ATCC 29212]	0	719000000	0	858000000	109000000	1	0	1.2	0.254986	1000	9.96578	0.2	-2.72166	1000	9.96578	0.1	-2.97665	F	prs
AIL05576.1	AIL05576.1 hydroxymethylglutaryl-CoA reductase, degradative [Enterococcus faecalis ATCC 29212]	0	491000000	577000	620000000	18600000	1000	9.96578	1.3	0.336545	1000	9.96578	0	-4.72235	32.2	5.01059	0	-5.05889	I	atoB
AIL05577.1	AIL05577.1 dipeptidase family protein [Enterococcus faecalis ATCC 29212]	0	3670000	0	4380000	0	1	0	1.2	0.255151	1	0	0	-13.2877	1	0	0	-13.2877	E	-
AIL05578.1	AIL05578.1 yceG-like family protein [Enterococcus faecalis ATCC 29212]	0	285000000	0	320000000	20700000	1	0	1.1	0.16711	1000	9.96578	0.1	-3.78326	1000	9.96578	0.1	-3.95037	S	mltG
AIL05579.1	AIL05579.1 ferric uptake regulation protein [Enterococcus faecalis ATCC 29212]	0	5870000	0	1230000	0	1	0	0.2	-2.2547	1	0	0	-13.2877	1	0	0	-13.2877	P	fur
AIL05580.1	AIL05580.1 pyroglutamyl-peptidase I [Enterococcus faecalis ATCC 29212]	0	315000000	0	450000000	90600000	1	0	1.4	0.514573	1000	9.96578	0.3	-1.79777	1000	9.96578	0.2	-2.31234	O	pcp
AIL05581.1	AIL05581.1 glycerol kinase [Enterococcus faecalis ATCC 29212]	0	8120000000	2960000	1680000000	164000000	1000	9.96578	0.2	-2.27302	1000	9.96578	0	-5.62971	55.4	5.79195	0.1	-3.35669	F	glpK
AIL05583.1	AIL05583.1 putative yneR [Enterococcus faecalis ATCC 29212]	0	713000000	0	236000000	56400000	1	0	0.3	-1.59512	1000	9.96578	0.1	-3.66014	1000	9.96578	0.2	-2.06502	S	yneR
AIL05585.1	AIL05585.1 hypothetical protein DR75_388 [Enterococcus faecalis ATCC 29212]	0	2970000	0	1020000	446000	1	0	0.3	-1.54189	1000	9.96578	0.2	-2.73535	1000	9.96578	0.4	-1.19345	S	-
AIL05586.1	AIL05586.1 marR family protein [Enterococcus faecalis ATCC 29212]	1820000	79400000	0	102000000	4630000	0	-13.2877	1.3	0.361358	2.5	1.34707	0.1	-4.10005	1000	9.96578	0	-4.46141	K	XK27_02735
AIL05587.1	AIL05587.1 response regulator [Enterococcus faecalis ATCC 29212]	0	1520000000	1330000	471000000	104000000	1000	9.96578	0.3	-1.69027	1000	9.96578	0.1	-3.86942	78.2	6.28901	0.2	-2.17914	S	asp23
AIL05589.1	AIL05589.1 purine nucleoside phosphorylase [Enterococcus faecalis ATCC 29212]	0	307000000	0	115000000	28900000	1	0	0.4	-1.4166	1000	9.96578	0.1	-3.4091	1000	9.96578	0.3	-1.99249	F	deoD
AIL05593.1	AIL05593.1 ANTAR domain protein [Enterococcus faecalis ATCC 29212]	0	3920000	0	0	0	1	0	0	-13.2877	1	0	0	-13.2877	1	0	1	0	K	pdtaR
AIL05594.1	AIL05594.1 ribosome biogenesis GTPase YqeH [Enterococcus faecalis ATCC 29212]	0	84600000	0	109000000	7410000	1	0	1.3	0.365599	1000	9.96578	0.1	-3.51311	1000	9.96578	0.1	-3.87871	S	yqeH
AIL05596.1	AIL05596.1 superoxide dismutase Mn [Enterococcus faecalis ATCC 29212]	0	748000000	0	134000000	42200000	1	0	0.2	-2.48081	1000	9.96578	0.1	-4.14772	1000	9.96578	0.3	-1.66692	C	sodA
AIL05598.1	AIL05598.1 phenylalanine--tRNA ligase, alpha subunit [Enterococcus faecalis ATCC 29212]	0	176000000	0	338000000	44800000	1	0	1.9	0.941448	1000	9.96578	0.3	-1.974	1000	9.96578	0.1	-2.91545	J	pheS
AIL05599.1	AIL05599.1 3-oxoacyl-[acyl-carrier-protein] synthase 3 [Enterococcus faecalis ATCC 29212]	0	81100000	0	81100000	6170000	1	0	1	0	1000	9.96578	0.1	-3.71636	1000	9.96578	0.1	-3.71636	I	fabH
AIL05601.1	AIL05601.1 putative N-acetylmannosamine-6-phosphate 2-epimerase [Enterococcus faecalis ATCC 29212]	0	3620000	0	9080000	761000	1	0	2.5	1.3267	1000	9.96578	0.2	-2.25002	1000	9.96578	0.1	-3.57672	G	nanE
AIL05604.1	AIL05604.1 ribosomal protein L9 [Enterococcus faecalis ATCC 29212]	0	1370000000	0	7950000	154000000	1	0	0	-7.42901	1000	9.96578	0.1	-3.15317	1000	9.96578	19.4	4.27583	J	rplI
AIL05605.1	AIL05605.1 sodium/hydrogen exchanger family protein [Enterococcus faecalis ATCC 29212]	0	5140000	0	10600000	0	1	0	2.1	1.04422	1	0	0	-13.2877	1	0	0	-13.2877	P	nhaP1
AIL05607.1	AIL05607.1 ROK family protein [Enterococcus faecalis ATCC 29212]	0	50700000	0	115000000	15400000	1	0	2.3	1.18158	1000	9.96578	0.3	-1.71906	1000	9.96578	0.1	-2.90063	GK	-
AIL05608.1	AIL05608.1 mannosyl-glycoendo-beta-N-acetylglucosaminidase family protein [Enterococcus faecalis ATCC 29212]	0	4730000	0	423000000	13100000	1	0	89.4	6.48267	1000	9.96578	2.8	1.46965	1000	9.96578	0	-5.01302	NU	acmB
AIL05611.1	AIL05611.1 acetate kinase [Enterococcus faecalis ATCC 29212]	0	1910000000	5620000	1490000000	332000000	1000	9.96578	0.8	-0.35826	1000	9.96578	0.2	-2.52432	59.1	5.88447	0.2	-2.16606	F	ackA
AIL05612.1	AIL05612.1 response regulator [Enterococcus faecalis ATCC 29212]	0	148000000	0	47700000	10700000	1	0	0.3	-1.63354	1000	9.96578	0.1	-3.78991	1000	9.96578	0.2	-2.15638	K	yclJ
AIL05613.1	AIL05613.1 2-oxoisovalerate dehydrogenase subunit alpha [Enterococcus faecalis ATCC 29212]	0	0	0	97300000	8210000	1	0	1000	9.96578	1000	9.96578	1000	9.96578	1000	9.96578	0.1	-3.56699	C	bfmBAA
AIL05614.1	AIL05614.1 pantoate--beta-alanine ligase [Enterococcus faecalis ATCC 29212]	0	0	0	738000	0	1	0	1000	9.96578	1	0	1	0	1	0	0	-13.2877	H	panC
AIL05617.1	AIL05617.1 SIS domain protein [Enterococcus faecalis ATCC 29212]	0	4300000	0	597000	0	1	0	0.1	-2.84853	1	0	0	-13.2877	1	0	0	-13.2877	K	yidA
AIL05618.1	AIL05618.1 N-acetylmuramic acid 6-phosphate etherase [Enterococcus faecalis ATCC 29212]	0	1230000	0	6040000	0	1	0	4.9	2.29589	1	0	0	-13.2877	1	0	0	-13.2877	G	murQ
AIL05619.1	AIL05619.1 oxidoreductase, NAD-binding Rossmann fold family protein [Enterococcus faecalis ATCC 29212]	0	603000000	0	130000000	7790000	1	0	0.2	-2.21365	1000	9.96578	0	-6.27439	1000	9.96578	0.1	-4.06074	S	mocA
AIL05620.1	AIL05620.1 putative aminopeptidase ysdC [Enterococcus faecalis ATCC 29212]	0	190000000	0	83500000	12700000	1	0	0.4	-1.18615	1000	9.96578	0.1	-3.9031	1000	9.96578	0.2	-2.71695	G	ysdC
AIL05621.1	AIL05621.1 hypothetical protein DR75_2721 [Enterococcus faecalis ATCC 29212]	0	6090000	0	13600000	0	1	0	2.2	1.15909	1	0	0	-13.2877	1	0	0	-13.2877	K	whiA
AIL05622.1	AIL05622.1 hypothetical protein DR75_106 [Enterococcus faecalis ATCC 29212]	0	1470000	0	6800000	0	1	0	4.6	2.20972	1	0	0	-13.2877	1	0	0	-13.2877	S	ylbN
AIL05624.1	AIL05624.1 DEAD/DEAH box helicase family protein [Enterococcus faecalis ATCC 29212]	0	0	0	16400000	0	1	0	1000	9.96578	1	0	1	0	1	0	0	-13.2877	KL	snf
AIL05631.1	AIL05631.1 phosphotransferase system, EIIB family protein [Enterococcus faecalis ATCC 29212]	0	6600000	0	21400000	12800000	1	0	3.2	1.69707	1000	9.96578	1.9	0.955606	1000	9.96578	0.6	-0.741467	G	ybbF
AIL05633.1	AIL05633.1 acetyltransferase family protein [Enterococcus faecalis ATCC 29212]	0	6360000	0	22100000	0	1	0	3.5	1.79695	1	0	0	-13.2877	1	0	0	-13.2877	J	-
AIL05637.1	AIL05637.1 50S ribosome-binding GTPase family protein [Enterococcus faecalis ATCC 29212]	26700000	323000000	45800000	805000000	106000000	1.7	0.778508	2.5	1.31745	4	1.98915	0.3	-1.60747	2.3	1.21064	0.1	-2.92492	J	ychF
AIL05643.1	AIL05643.1 MutS2 family protein [Enterococcus faecalis ATCC 29212]	0	288000000	0	420000000	41300000	1	0	1.5	0.544321	1000	9.96578	0.1	-2.80186	1000	9.96578	0.1	-3.34618	L	mutS2
AIL05644.1	AIL05644.1 orotidine 5'-phosphate decarboxylase [Enterococcus faecalis ATCC 29212]	0	33700000	0	85100000	9170000	1	0	2.5	1.33641	1000	9.96578	0.3	-1.87775	1000	9.96578	0.1	-3.21417	F	pyrF
AIL05646.1	AIL05646.1 membrane insertase, YidC/Oxa1 family domain protein [Enterococcus faecalis ATCC 29212]	0	10800000	0	23800000	1430000	1	0	2.2	1.13993	1000	9.96578	0.1	-2.91694	1000	9.96578	0.1	-4.05687	U	yidC
AIL05647.1	AIL05647.1 ftsX-like permease family protein [Enterococcus faecalis ATCC 29212]	0	43600000	0	103000000	0	1	0	2.4	1.24024	1	0	0	-13.2877	1	0	0	-13.2877	V	-
AIL05649.1	AIL05649.1 ATP synthase F1, delta subunit [Enterococcus faecalis ATCC 29212]	0	42200000	0	97800000	10000000	1	0	2.3	1.21259	1000	9.96578	0.2	-2.07724	1000	9.96578	0.1	-3.28983	C	atpH
AIL05651.1	AIL05651.1 restriction endonuclease family protein [Enterococcus faecalis ATCC 29212]	0	75400000	0	125000000	7970000	1	0	1.7	0.729292	1000	9.96578	0.1	-3.24191	1000	9.96578	0.1	-3.9712	L	-
AIL05653.1	AIL05653.1 tetrahydrofolate dehydrogenase/cyclohydrolase, catalytic domain protein [Enterococcus faecalis ATCC 29212]	0	145000000	0	162000000	12900000	1	0	1.1	0.159941	1000	9.96578	0.1	-3.49061	1000	9.96578	0.1	-3.65055	F	folD
AIL05654.1	AIL05654.1 beta-ketoacyl-acyl-carrier-protein synthase II [Enterococcus faecalis ATCC 29212]	0	1930000000	0	2010000000	239000000	1	0	1	0.0585947	1000	9.96578	0.1	-3.01352	1000	9.96578	0.1	-3.07211	I	-
AIL05655.1	AIL05655.1 pyridoxine kinase [Enterococcus faecalis ATCC 29212]	0	1550000000	0	987000000	122000000	1	0	0.6	-0.651146	1000	9.96578	0.1	-3.66732	1000	9.96578	0.1	-3.01617	H	pdxK
AIL05656.1	AIL05656.1 tRNA threonylcarbamoyl adenosine modification protein, Sua5/YciO/YrdC/YwlC family [Enterococcus faecalis ATCC 29212]	0	38900000	0	96100000	11200000	1	0	2.5	1.30477	1000	9.96578	0.3	-1.79627	1000	9.96578	0.1	-3.10104	J	ywlC
AIL05657.1	AIL05657.1 putative manganese-dependent inorganic pyrophosphatase [Enterococcus faecalis ATCC 29212]	0	2370000000	0	1460000000	499000000	1	0	0.6	-0.698919	1000	9.96578	0.2	-2.24778	1000	9.96578	0.3	-1.54886	C	ppaC
AIL05659.1	AIL05659.1 hypothetical protein DR75_2084 [Enterococcus faecalis ATCC 29212]	0	10100000	0	0	197000000	1	0	0	-13.2877	1000	9.96578	19.5	4.28577	1000	9.96578	1000	9.96578	S	phnB1
AIL05661.1	AIL05661.1 type I restriction modification DNA specificity domain protein [Enterococcus faecalis ATCC 29212]	0	35800000	0	98300000	4270000	1	0	2.7	1.45723	1000	9.96578	0.1	-3.06765	1000	9.96578	0	-4.52488	V	-
AIL05663.1	AIL05663.1 hypothetical protein DR75_2664 [Enterococcus faecalis ATCC 29212]	0	154000000	0	94100000	0	1	0	0.6	-0.710664	1	0	0	-13.2877	1	0	0	-13.2877	S	XK27_09445
AIL05666.1	AIL05666.1 penicillin binding transpeptidase domain protein [Enterococcus faecalis ATCC 29212]	0	140000000	0	114000000	1670000	1	0	0.8	-0.296393	1000	9.96578	0	-6.38943	1000	9.96578	0	-6.09304	M	pbp2b
AIL05669.1	AIL05669.1 hypothetical protein DR75_2579 [Enterococcus faecalis ATCC 29212]	0	373000000	0	124000000	24400000	1	0	0.3	-1.58884	1000	9.96578	0.1	-3.93422	1000	9.96578	0.2	-2.34539	S	ytbE
AIL05670.1	AIL05670.1 hypothetical protein DR75_320 [Enterococcus faecalis ATCC 29212]	0	0	0	7570000	0	1	0	1000	9.96578	1	0	1	0	1	0	0	-13.2877	S	-
AIL05671.1	AIL05671.1 exodeoxyribonuclease VII, large subunit [Enterococcus faecalis ATCC 29212]	0	156000000	0	56100000	618000	1	0	0.4	-1.47547	1000	9.96578	0	-7.97972	1000	9.96578	0	-6.50425	L	xseA
AIL05674.1	AIL05674.1 aryl-phospho-beta-D-glucosidase BglH [Enterococcus faecalis ATCC 29212]	0	318000000	0	40500000	0	1	0	0.1	-2.97303	1	0	0	-13.2877	1	0	0	-13.2877	G	pbg9
AIL05677.1	AIL05677.1 butyrate kinase [Enterococcus faecalis ATCC 29212]	0	3010000	0	9170000	0	1	0	3	1.60716	1	0	0	-13.2877	1	0	0	-13.2877	F	buk
AIL05678.1	AIL05678.1 3D domain protein [Enterococcus faecalis ATCC 29212]	0	0	0	6550000	0	1	0	1000	9.96578	1	0	1	0	1	0	0	-13.2877	S	yabE
AIL05680.1	AIL05680.1 rhodanese-like domain protein [Enterococcus faecalis ATCC 29212]	0	63700000	0	85900000	8310000	1	0	1.3	0.431365	1000	9.96578	0.1	-2.93837	1000	9.96578	0.1	-3.36974	P	yqhL
AIL05684.1	AIL05684.1 anaerobic ribonucleoside-triphosphate reductase activating protein [Enterococcus faecalis ATCC 29212]	0	0	0	10400000	0	1	0	1000	9.96578	1	0	1	0	1	0	0	-13.2877	O	nrdG
AIL05685.1	AIL05685.1 methionine aminopeptidase, type I [Enterococcus faecalis ATCC 29212]	0	295000000	0	162000000	35600000	1	0	0.5	-0.864721	1000	9.96578	0.1	-3.05077	1000	9.96578	0.2	-2.18604	E	map
AIL05687.1	AIL05687.1 alpha amylase, catalytic domain protein [Enterococcus faecalis ATCC 29212]	0	0	0	1360000	0	1	0	1000	9.96578	1	0	1	0	1	0	0	-13.2877	G	-
AIL05688.1	AIL05688.1 ROK family protein [Enterococcus faecalis ATCC 29212]	0	125000000	0	83600000	6740000	1	0	0.7	-0.580353	1000	9.96578	0.1	-4.21304	1000	9.96578	0.1	-3.63268	GK	-
AIL05689.1	AIL05689.1 PRD domain protein [Enterococcus faecalis ATCC 29212]	0	421000	0	0	0	1	0	0	-13.2877	1	0	0	-13.2877	1	0	1	0	GKT	-
AIL05691.1	AIL05691.1 hypothetical protein DR75_1599 [Enterococcus faecalis ATCC 29212]	0	596000000	0	246000000	40600000	1	0	0.4	-1.27665	1000	9.96578	0.1	-3.87576	1000	9.96578	0.2	-2.59911	S	YSH1
AIL05692.1	AIL05692.1 OB-fold nucleic acid binding domain protein [Enterococcus faecalis ATCC 29212]	0	468000000	0	217000000	23200000	1	0	0.5	-1.10881	1000	9.96578	0	-4.33431	1000	9.96578	0.1	-3.2255	S	yhaM
AIL05694.1	AIL05694.1 EDD, DegV family domain protein [Enterococcus faecalis ATCC 29212]	0	6370000	0	7050000	0	1	0	1.1	0.14633	1	0	0	-13.2877	1	0	0	-13.2877	S	yitS
AIL05702.1	AIL05702.1 glucosyl transferase GtrII family protein [Enterococcus faecalis ATCC 29212]	0	5780000	0	10100000	0	1	0	1.7	0.805214	1	0	0	-13.2877	1	0	0	-13.2877	S	-
AIL05705.1	AIL05705.1 hypothetical protein DR75_298 [Enterococcus faecalis ATCC 29212]	0	260000000	0	292000000	33000000	1	0	1.1	0.167457	1000	9.96578	0.1	-2.97797	1000	9.96578	0.1	-3.14543	G	-
AIL05707.1	AIL05707.1 core-2/I-Branching enzyme family protein [Enterococcus faecalis ATCC 29212]	0	0	0	6250000	0	1	0	1000	9.96578	1	0	1	0	1	0	0	-13.2877	S	-
AIL05714.1	AIL05714.1 dihydrofolate reductase [Enterococcus faecalis ATCC 29212]	0	261000000	0	300000000	22800000	1	0	1.1	0.200913	1000	9.96578	0.1	-3.51694	1000	9.96578	0.1	-3.71786	H	folA
AIL05715.1	AIL05715.1 glutamate-5-semialdehyde dehydrogenase [Enterococcus faecalis ATCC 29212]	0	366000000	0	410000000	29400000	1	0	1.1	0.16378	1000	9.96578	0.1	-3.63796	1000	9.96578	0.1	-3.80174	E	proA
AIL05716.1	AIL05716.1 polyamine ABC transporter, ATP-binding family protein [Enterococcus faecalis ATCC 29212]	0	0	0	10300000	63900	1	0	1000	9.96578	1000	9.96578	1000	9.96578	1000	9.96578	0	-7.33261	E	potA
AIL05718.1	AIL05718.1 translation initiation factor IF-1 [Enterococcus faecalis ATCC 29212]	0	262000000	0	92200000	21500000	1	0	0.4	-1.50673	1000	9.96578	0.1	-3.60716	1000	9.96578	0.2	-2.10043	J	infA
AIL05719.1	AIL05719.1 UDP-glucose 4-epimerase GalE [Enterococcus faecalis ATCC 29212]	0	0	0	11100000	0	1	0	1000	9.96578	1	0	1	0	1	0	0	-13.2877	M	galE
AIL05724.1	AIL05724.1 D-isomer specific 2-hydroxyacid dehydrogenase, NAD binding domain protein [Enterococcus faecalis ATCC 29212]	0	633000000	0	100000000	14000000	1	0	0.2	-2.66221	1000	9.96578	0	-5.49871	1000	9.96578	0.1	-2.8365	EH	serA
AIL05730.1	AIL05730.1 zeta toxin family protein [Enterococcus faecalis ATCC 29212]	0	0	0	1460000	0	1	0	1000	9.96578	1	0	1	0	1	0	0	-13.2877	S	-
AIL05731.1	AIL05731.1 DNA polymerase III, beta subunit [Enterococcus faecalis ATCC 29212]	0	1570000000	0	1900000000	148000000	1	0	1.2	0.275235	1000	9.96578	0.1	-3.4071	1000	9.96578	0.1	-3.68233	L	dnaN
AIL05732.1	AIL05732.1 ACT domain protein [Enterococcus faecalis ATCC 29212]	0	13900000	0	147000000	2830000	1	0	10.6	3.40266	1000	9.96578	0.2	-2.29621	1000	9.96578	0	-5.69887	E	tyrA
AIL05733.1	AIL05733.1 33 kDa chaperonin [Enterococcus faecalis ATCC 29212]	0	181000000	0	144000000	10800000	1	0	0.8	-0.329921	1000	9.96578	0.1	-4.06689	1000	9.96578	0.1	-3.73697	O	hslO
AIL05734.1	AIL05734.1 hypothetical protein DR75_2797 [Enterococcus faecalis ATCC 29212]	0	65600000	0	135000000	3480000	1	0	2.1	1.04119	1000	9.96578	0.1	-4.23654	1000	9.96578	0	-5.27773	S	pip
AIL05735.1	AIL05735.1 HAD hydrolase, IIB family protein [Enterococcus faecalis ATCC 29212]	0	0	0	11200000	0	1	0	1000	9.96578	1	0	1	0	1	0	0	-13.2877	S	-
AIL05736.1	AIL05736.1 mraZ family protein [Enterococcus faecalis ATCC 29212]	0	38600000	0	20900000	0	1	0	0.5	-0.885098	1	0	0	-13.2877	1	0	0	-13.2877	K	mraZ
AIL05737.1	AIL05737.1 NADPH-dependent FMN reductase family protein [Enterococcus faecalis ATCC 29212]	0	0	0	1280000	0	1	0	1000	9.96578	1	0	1	0	1	0	0	-13.2877	S	nqo1
AIL05738.1	AIL05738.1 magnesium-translocating P-type ATPase [Enterococcus faecalis ATCC 29212]	0	12600000	0	5110000	0	1	0	0.4	-1.30203	1	0	0	-13.2877	1	0	0	-13.2877	P	mgtA
AIL05739.1	AIL05739.1 dihydrolipoyllysine-residue acetyltransferase component of pyruvate dehydrogenase complex [Enterococcus faecalis ATCC 29212]	0	20700000000	48500000	9490000000	3190000000	1000	9.96578	0.5	-1.12515	1000	9.96578	0.2	-2.698	65.8	6.03943	0.3	-1.57285	C	pdhC
AIL05742.1	AIL05742.1 hypothetical protein DR75_1563 [Enterococcus faecalis ATCC 29212]	0	25800000	0	28500000	0	1	0	1.1	0.143591	1	0	0	-13.2877	1	0	0	-13.2877	S	rsfS
AIL05743.1	AIL05743.1 PTS system sorbose subIIB component family protein [Enterococcus faecalis ATCC 29212]	0	410000	0	0	0	1	0	0	-13.2877	1	0	0	-13.2877	1	0	1	0	G	-
AIL05745.1	AIL05745.1 DNA polymerase III, delta' subunit [Enterococcus faecalis ATCC 29212]	0	26600000	0	7730000	0	1	0	0.3	-1.78289	1	0	0	-13.2877	1	0	0	-13.2877	L	holB
AIL05750.1	AIL05750.1 cell division protein sepF [Enterococcus faecalis ATCC 29212]	0	111000000	0	113000000	24000000	1	0	1	0.0257631	1000	9.96578	0.2	-2.20945	1000	9.96578	0.2	-2.23522	D	sepF
AIL05753.1	AIL05753.1 hypothetical protein DR75_1559 [Enterococcus faecalis ATCC 29212]	0	15600000	0	35200000	84600	1	0	2.3	1.17403	1000	9.96578	0	-7.52667	1000	9.96578	0	-8.7007	-	-
AIL05754.1	AIL05754.1 hypothetical protein DR75_1491 [Enterococcus faecalis ATCC 29212]	0	131000000	0	56900000	2690000	1	0	0.4	-1.20307	1000	9.96578	0	-5.60582	1000	9.96578	0	-4.40275	S	-
AIL05758.1	AIL05758.1 peptidase T [Enterococcus faecalis ATCC 29212]	0	0	0	1440000	0	1	0	1000	9.96578	1	0	1	0	1	0	0	-13.2877	E	-
AIL05759.1	AIL05759.1 phosphate transport system regulatory protein PhoU [Enterococcus faecalis ATCC 29212]	0	422000000	0	187000000	53700000	1	0	0.4	-1.1742	1000	9.96578	0.1	-2.97425	1000	9.96578	0.3	-1.80004	P	phoU
AIL05760.1	AIL05760.1 hypothetical protein DR75_1847 [Enterococcus faecalis ATCC 29212]	0	0	0	42900000	0	1	0	1000	9.96578	1	0	1	0	1	0	0	-13.2877	S	-
AIL05763.1	AIL05763.1 ribosomal protein S2 [Enterococcus faecalis ATCC 29212]	0	4730000000	6600000	7880000000	1570000000	1000	9.96578	1.7	0.736355	1000	9.96578	0.3	-1.59108	237.9	7.89408	0.2	-2.32743	J	rpsB
AIL05765.1	AIL05765.1 hypothetical protein DR75_986 [Enterococcus faecalis ATCC 29212]	0	7860000	0	49100000	0	1	0	6.2	2.64312	1	0	0	-13.2877	1	0	0	-13.2877	-	-
AIL05770.1	AIL05770.1 ribosomal protein L7/L12 [Enterococcus faecalis ATCC 29212]	0	1770000000	0	893000000	469000000	1	0	0.5	-0.987017	1000	9.96578	0.3	-1.91609	1000	9.96578	0.5	-0.929072	J	rplL
AIL05773.1	AIL05773.1 pseudouridine synthase family protein [Enterococcus faecalis ATCC 29212]	0	4820000	0	5140000	4140000	1	0	1.1	0.0927352	1000	9.96578	0.9	-0.219402	1000	9.96578	0.8	-0.312138	J	rluB
AIL05775.1	AIL05775.1 adenylate and Guanylate cyclase catalytic domain protein [Enterococcus faecalis ATCC 29212]	0	0	0	4850000	0	1	0	1000	9.96578	1	0	1	0	1	0	0	-13.2877	T	-
AIL05777.1	AIL05777.1 V-type sodium ATPase subunit K [Enterococcus faecalis ATCC 29212]	0	62100000	0	93600000	5290000	1	0	1.5	0.591915	1000	9.96578	0.1	-3.55325	1000	9.96578	0.1	-4.14517	U	ntpK
AIL05779.1	AIL05779.1 zinc-binding dehydrogenase family protein [Enterococcus faecalis ATCC 29212]	0	0	0	13000000	0	1	0	1000	9.96578	1	0	1	0	1	0	0	-13.2877	C	-
AIL05781.1	AIL05781.1 SIS domain protein [Enterococcus faecalis ATCC 29212]	0	0	0	1780000	0	1	0	1000	9.96578	1	0	1	0	1	0	0	-13.2877	M	-
AIL05782.1	AIL05782.1 tRNA (Uracil-5-)-methyltransferase family protein [Enterococcus faecalis ATCC 29212]	0	188000000	0	168000000	34500000	1	0	0.9	-0.162271	1000	9.96578	0.2	-2.44606	1000	9.96578	0.2	-2.28379	J	rsmC
AIL05783.1	AIL05783.1 NADPH-dependent FMN reductase family protein [Enterococcus faecalis ATCC 29212]	0	20200000	0	20600000	3060000	1	0	1	0.028289	1000	9.96578	0.2	-2.72275	1000	9.96578	0.1	-2.75104	S	XK27_09615
AIL05784.1	AIL05784.1 hxlR-like helix-turn-helix family protein [Enterococcus faecalis ATCC 29212]	0	0	0	370000	0	1	0	1000	9.96578	1	0	1	0	1	0	0	-13.2877	K	ytcD
AIL05785.1	AIL05785.1 dihydroxyacetone kinase, L subunit [Enterococcus faecalis ATCC 29212]	0	1060000000	0	411000000	81100000	1	0	0.4	-1.36685	1000	9.96578	0.1	-3.70822	1000	9.96578	0.2	-2.34136	G	dhaL
AIL05786.1	AIL05786.1 binding--dependent transport system inner membrane component family protein [Enterococcus faecalis ATCC 29212]	0	12100000	0	30600000	0	1	0	2.5	1.33852	1	0	0	-13.2877	1	0	0	-13.2877	U	metI
AIL05787.1	AIL05787.1 pemK-like family protein [Enterococcus faecalis ATCC 29212]	0	4360000	0	0	0	1	0	0	-13.2877	1	0	0	-13.2877	1	0	1	0	T	chpA
AIL05789.1	AIL05789.1 hypothetical protein DR75_1200 [Enterococcus faecalis ATCC 29212]	0	5710000	0	24000000	561000	1	0	4.2	2.07147	1000	9.96578	0.1	-3.34742	1000	9.96578	0	-5.41889	S	ylbG
AIL05791.1	AIL05791.1 DNA-binding protein, YbaB/EbfC family [Enterococcus faecalis ATCC 29212]	0	74100000	0	65800000	32400000	1	0	0.9	-0.171386	1000	9.96578	0.4	-1.19348	1000	9.96578	0.5	-1.02209	S	yaaK
AIL05800.1	AIL05800.1 ABC transporter family protein [Enterococcus faecalis ATCC 29212]	0	864000	0	19500000	0	1	0	22.6	4.4963	1	0	0	-13.2877	1	0	0	-13.2877	V	ycfI
AIL05803.1	AIL05803.1 tRNA pseudouridine(38-40) synthase [Enterococcus faecalis ATCC 29212]	0	0	0	0	10600000	1	0	1	0	1000	9.96578	1000	9.96578	1000	9.96578	1000	9.96578	J	truA
AIL05804.1	AIL05804.1 peptidase T [Enterococcus faecalis ATCC 29212]	0	1130000000	0	594000000	194000000	1	0	0.5	-0.927788	1000	9.96578	0.2	-2.54219	1000	9.96578	0.3	-1.61441	E	pepT
AIL05806.1	AIL05806.1 glycosyl transferase 2 family protein [Enterococcus faecalis ATCC 29212]	0	245000000	0	429000000	20400000	1	0	1.8	0.808196	1000	9.96578	0.1	-3.58614	1000	9.96578	0	-4.39434	M	-
AIL05807.1	AIL05807.1 Cof-like hydrolase family protein [Enterococcus faecalis ATCC 29212]	0	107000000	0	129000000	23300000	1	0	1.2	0.26976	1000	9.96578	0.2	-2.19921	1000	9.96578	0.2	-2.46897	S	XK27_00835
AIL05808.1	AIL05808.1 metallo-beta-lactamase superfamily protein [Enterococcus faecalis ATCC 29212]	0	37000000	0	6320000	1420000	1	0	0.2	-2.54953	1000	9.96578	0	-4.70356	1000	9.96578	0.2	-2.15403	S	yhfI
AIL05809.1	AIL05809.1 negative regulator of genetic competence family protein [Enterococcus faecalis ATCC 29212]	0	0	0	2890000	174000	1	0	1000	9.96578	1000	9.96578	1000	9.96578	1000	9.96578	0.1	-4.05391	NOT	mecA
AIL05811.1	AIL05811.1 acetyltransferase domain protein [Enterococcus faecalis ATCC 29212]	0	6940000	0	0	2090000	1	0	0	-13.2877	1000	9.96578	0.3	-1.73143	1000	9.96578	1000	9.96578	J	-
AIL05812.1	AIL05812.1 hypothetical protein DR75_706 [Enterococcus faecalis ATCC 29212]	0	76600000	0	39800000	2450000	1	0	0.5	-0.944576	1000	9.96578	0	-4.96649	1000	9.96578	0.1	-4.02191	G	-
AIL05814.1	AIL05814.1 cytidine and deoxycytidylate deaminase zinc-binding region family protein [Enterococcus faecalis ATCC 29212]	0	0	0	2590000	0	1	0	1000	9.96578	1	0	1	0	1	0	0	-13.2877	F	tadA
AIL05815.1	AIL05815.1 ABC transporter family protein [Enterococcus faecalis ATCC 29212]	0	17100000	0	22200000	0	1	0	1.3	0.376563	1	0	0	-13.2877	1	0	0	-13.2877	V	-
AIL05819.1	AIL05819.1 helix-turn-helix family protein [Enterococcus faecalis ATCC 29212]	0	27000000	0	6660000	2200000	1	0	0.2	-2.01937	1000	9.96578	0.1	-3.61738	1000	9.96578	0.3	-1.59802	K	-
AIL05820.1	AIL05820.1 2,3,4,5-tetrahydropyridine-2,6-dicarboxylate N-acetyltransferase [Enterococcus faecalis ATCC 29212]	0	352000000	0	311000000	32200000	1	0	0.9	-0.178661	1000	9.96578	0.1	-3.45044	1000	9.96578	0.1	-3.27178	E	dapH
AIL05823.1	AIL05823.1 ribosome small subunit-dependent GTPase A [Enterococcus faecalis ATCC 29212]	0	795000	0	5600000	141000	1	0	7	2.8164	1000	9.96578	0.2	-2.49526	1000	9.96578	0	-5.31166	S	rsgA
AIL05824.1	AIL05824.1 citrate lyase acyl carrier protein [Enterococcus faecalis ATCC 29212]	0	2080000000	0	362000000	112000000	1	0	0.2	-2.52252	1000	9.96578	0.1	-4.21501	1000	9.96578	0.3	-1.69249	C	citD
AIL05825.1	AIL05825.1 glyoxalase-like domain protein [Enterococcus faecalis ATCC 29212]	0	182000000	8750000	41100000	10400000	1000	9.96578	0.2	-2.14673	1000	9.96578	0.1	-4.12928	1.2	0.249229	0.3	-1.98255	S	-
AIL05827.1	AIL05827.1 m(5)U-54 methyltransferase [Enterococcus faecalis ATCC 29212]	0	368000000	0	413000000	42200000	1	0	1.1	0.166436	1000	9.96578	0.1	-3.12439	1000	9.96578	0.1	-3.29083	J	trmFO
AIL05833.1	AIL05833.1 phosphomevalonate kinase [Enterococcus faecalis ATCC 29212]	0	119000000	0	165000000	14700000	1	0	1.4	0.471504	1000	9.96578	0.1	-3.01707	1000	9.96578	0.1	-3.48858	I	mvaK2
AIL05834.1	AIL05834.1 triphosphoribosyl-dephospho-CoA synthase CitG [Enterococcus faecalis ATCC 29212]	0	125000000	0	80200000	0	1	0	0.6	-0.640254	1	0	0	-13.2877	1	0	0	-13.2877	H	citG
AIL05835.1	AIL05835.1 chaperone protein DnaK [Enterococcus faecalis ATCC 29212]	0	14700000000	34800000	12300000000	6090000000	1000	9.96578	0.8	-0.257158	1000	9.96578	0.4	-1.2713	175	7.45121	0.5	-1.01414	O	dnaK
AIL05841.1	AIL05841.1 thioesterase superfamily protein [Enterococcus faecalis ATCC 29212]	0	8660000	0	6010000	1610000	1	0	0.7	-0.527002	1000	9.96578	0.2	-2.42731	1000	9.96578	0.3	-1.9003	I	ykhA
AIL05845.1	AIL05845.1 dipeptidase PepV [Enterococcus faecalis ATCC 29212]	0	2930000000	1420000	1030000000	481000000	1000	9.96578	0.4	-1.50826	1000	9.96578	0.2	-2.60679	338.7	8.404	0.5	-1.09854	E	pepV
AIL05846.1	AIL05846.1 PTS system sorbose subIIB component family protein [Enterococcus faecalis ATCC 29212]	0	385000000	0	91800000	7440000	1	0	0.2	-2.06829	1000	9.96578	0	-5.69341	1000	9.96578	0.1	-3.62512	G	-
AIL05847.1	AIL05847.1 2-dehydropantoate 2-reductase family protein [Enterococcus faecalis ATCC 29212]	0	4730000	0	32800000	6810000	1	0	6.9	2.79378	1000	9.96578	1.4	0.525815	1000	9.96578	0.2	-2.26797	H	panE
AIL05848.1	AIL05848.1 HMGL-like family protein [Enterococcus faecalis ATCC 29212]	0	13300000000	13800000	1630000000	431000000	1000	9.96578	0.1	-3.02848	1000	9.96578	0	-4.94759	31.2	4.96495	0.3	-1.91911	C	oadA
AIL05849.1	AIL05849.1 phosphoglycerate mutase 1 family protein [Enterococcus faecalis ATCC 29212]	0	5620000000	6610000	1490000000	751000000	1000	9.96578	0.3	-1.91526	1000	9.96578	0.1	-2.90369	113.6	6.82802	0.5	-0.988428	G	gpmA
AIL05850.1	AIL05850.1 heavy-metal-associated domain protein [Enterococcus faecalis ATCC 29212]	0	5850000	0	17800000	6030000	1	0	3	1.60537	1000	9.96578	1	0.0437214	1000	9.96578	0.3	-1.56165	P	copZ
AIL05855.1	AIL05855.1 lysine--tRNA ligase [Enterococcus faecalis ATCC 29212]	0	881000000	0	677000000	177000000	1	0	0.8	-0.379986	1000	9.96578	0.2	-2.31539	1000	9.96578	0.3	-1.93541	J	lysS
AIL05856.1	AIL05856.1 UDP-glucose 4-epimerase GalE [Enterococcus faecalis ATCC 29212]	0	19800000	0	18500000	0	1	0	0.9	-0.0979752	1	0	0	-13.2877	1	0	0	-13.2877	M	galE
AIL05857.1	AIL05857.1 hypothetical protein DR75_2329 [Enterococcus faecalis ATCC 29212]	0	15000000	0	21100000	2040000	1	0	1.4	0.49228	1000	9.96578	0.1	-2.87832	1000	9.96578	0.1	-3.3706	S	-
AIL05859.1	AIL05859.1 GTP-binding protein TypA/BipA [Enterococcus faecalis ATCC 29212]	0	606000000	12200000	1250000000	202000000	1000	9.96578	2.1	1.04454	1000	9.96578	0.3	-1.58496	16.6	4.0494	0.2	-2.6295	T	typA
AIL05862.1	AIL05862.1 trkA-C domain protein [Enterococcus faecalis ATCC 29212]	0	60400000	0	22000000	3910000	1	0	0.4	-1.45705	1000	9.96578	0.1	-3.94931	1000	9.96578	0.2	-2.49226	K	busR
AIL05864.1	AIL05864.1 ribosomal protein L14 [Enterococcus faecalis ATCC 29212]	0	425000000	0	546000000	112000000	1	0	1.3	0.361438	1000	9.96578	0.3	-1.92396	1000	9.96578	0.2	-2.2854	J	rplN
AIL05866.1	AIL05866.1 apbE family protein [Enterococcus faecalis ATCC 29212]	0	49600000	0	295000000	25800000	1	0	5.9	2.5723	1000	9.96578	0.5	-0.942969	1000	9.96578	0.1	-3.51527	H	apbE
AIL05867.1	AIL05867.1 histidine phosphatase super family protein [Enterococcus faecalis ATCC 29212]	0	813000	0	9210000	1120000	1	0	11.3	3.50187	1000	9.96578	1.4	0.462171	1000	9.96578	0.1	-3.0397	G	pgm6
AIL05868.1	AIL05868.1 S4 domain protein [Enterococcus faecalis ATCC 29212]	0	6120000	0	13900000	0	1	0	2.3	1.18348	1	0	0	-13.2877	1	0	0	-13.2877	S	ylmH
AIL05872.1	AIL05872.1 undecaprenyldiphospho-muramoylpentapeptide beta-N-acetylglucosaminyltransferase [Enterococcus faecalis ATCC 29212]	0	66400000	0	230000000	12800000	1	0	3.5	1.79238	1000	9.96578	0.2	-2.37504	1000	9.96578	0.1	-4.16742	M	murG
AIL05873.1	AIL05873.1 low molecular weight protein-tyrosine-phosphatase yfkJ [Enterococcus faecalis ATCC 29212]	0	123000000	0	87700000	8980000	1	0	0.7	-0.48801	1000	9.96578	0.1	-3.7758	1000	9.96578	0.1	-3.28779	T	ptpA
AIL05876.1	AIL05876.1 ribosomal protein L11 methyltransferase [Enterococcus faecalis ATCC 29212]	0	143000000	0	154000000	18700000	1	0	1.1	0.106915	1000	9.96578	0.1	-2.9349	1000	9.96578	0.1	-3.04182	J	prmA
AIL05881.1	AIL05881.1 ABC transporter family protein [Enterococcus faecalis ATCC 29212]	0	4280000	0	26100000	0	1	0	6.1	2.60837	1	0	0	-13.2877	1	0	0	-13.2877	P	sitB
AIL05882.1	AIL05882.1 HPr(Ser) kinase/phosphatase [Enterococcus faecalis ATCC 29212]	0	152000000	0	120000000	0	1	0	0.8	-0.341037	1	0	0	-13.2877	1	0	0	-13.2877	F	hprK
AIL05883.1	AIL05883.1 hypothetical protein DR75_1519 [Enterococcus faecalis ATCC 29212]	0	6950000	0	803000	0	1	0	0.1	-3.11354	1	0	0	-13.2877	1	0	0	-13.2877	-	-
AIL05885.1	AIL05885.1 ytxH-like family protein [Enterococcus faecalis ATCC 29212]	0	1900000000	0	612000000	191000000	1	0	0.3	-1.6344	1000	9.96578	0.1	-3.31435	1000	9.96578	0.3	-1.67996	S	ytxH
AIL05887.1	AIL05887.1 universal stress family protein [Enterococcus faecalis ATCC 29212]	0	1940000000	0	1370000000	409000000	1	0	0.7	-0.501881	1000	9.96578	0.2	-2.24588	1000	9.96578	0.3	-1.744	T	uspA
AIL05895.1	AIL05895.1 PTS system, glucose subfamily, IIA component domain protein [Enterococcus faecalis ATCC 29212]	0	3100000	0	0	0	1	0	0	-13.2877	1	0	0	-13.2877	1	0	1	0	G	-
AIL05899.1	AIL05899.1 cysteine synthase A [Enterococcus faecalis ATCC 29212]	1230000	3950000000	0	1640000000	190000000	0	-13.2877	0.4	-1.26816	154.5	7.2712	0	-4.37778	1000	9.96578	0.1	-3.10962	E	cysK
AIL05900.1	AIL05900.1 ribosomal protein L21 [Enterococcus faecalis ATCC 29212]	0	466000000	0	60500000	89800000	1	0	0.1	-2.94532	1000	9.96578	0.2	-2.37554	1000	9.96578	1.5	0.56978	J	rplU
AIL05903.1	AIL05903.1 reactive intermediate/imine deaminase family protein [Enterococcus faecalis ATCC 29212]	0	24100000	0	3290000	0	1	0	0.1	-2.87287	1	0	0	-13.2877	1	0	0	-13.2877	J	-
AIL05905.1	AIL05905.1 histidine phosphatase super family protein [Enterococcus faecalis ATCC 29212]	0	0	0	1580000	0	1	0	1000	9.96578	1	0	1	0	1	0	0	-13.2877	G	pgm7
AIL05906.1	AIL05906.1 HAD hydrolase, IA, variant 1 family protein [Enterococcus faecalis ATCC 29212]	0	15900000	0	16000000	0	1	0	1	0.00904514	1	0	0	-13.2877	1	0	0	-13.2877	S	yqeG
AIL05907.1	AIL05907.1 hypothetical protein DR75_1058 [Enterococcus faecalis ATCC 29212]	0	514000	0	0	0	1	0	0	-13.2877	1	0	0	-13.2877	1	0	1	0	S	-
AIL05910.1	AIL05910.1 cobB/CobQ-like glutamine amidotransferase domain protein [Enterococcus faecalis ATCC 29212]	0	88300000	0	111000000	1190000	1	0	1.3	0.330074	1000	9.96578	0	-6.21338	1000	9.96578	0	-6.54345	S	cobQ
AIL05911.1	AIL05911.1 hypoxanthine phosphoribosyltransferase [Enterococcus faecalis ATCC 29212]	0	432000000	4650000	920000000	111000000	1000	9.96578	2.1	1.0906	1000	9.96578	0.3	-1.96047	23.9	4.57719	0.1	-3.05107	F	hpt
AIL05913.1	AIL05913.1 V-type sodium ATPase subunit B [Enterococcus faecalis ATCC 29212]	0	217000000	0	324000000	25800000	1	0	1.5	0.578299	1000	9.96578	0.1	-3.07225	1000	9.96578	0.1	-3.65055	C	ntpB
AIL05917.1	AIL05917.1 methionyl-tRNA formyltransferase [Enterococcus faecalis ATCC 29212]	0	197000000	0	126000000	11500000	1	0	0.6	-0.644772	1000	9.96578	0.1	-4.09849	1000	9.96578	0.1	-3.45372	J	fmt
AIL05919.1	AIL05919.1 farnesyl diphosphate synthase [Enterococcus faecalis ATCC 29212]	0	13700000	0	65100000	3540000	1	0	4.8	2.24848	1000	9.96578	0.3	-1.95235	1000	9.96578	0.1	-4.20084	H	ispA
AIL05920.1	AIL05920.1 EDD, DegV family domain protein [Enterococcus faecalis ATCC 29212]	0	636000000	0	672000000	56500000	1	0	1.1	0.0794345	1000	9.96578	0.1	-3.4927	1000	9.96578	0.1	-3.57214	S	WQ51_01275
AIL05921.1	AIL05921.1 cation diffusion facilitator transporter family protein [Enterococcus faecalis ATCC 29212]	0	22900000	0	18600000	0	1	0	0.8	-0.300045	1	0	0	-13.2877	1	0	0	-13.2877	P	cat
AIL05925.1	AIL05925.1 hypothetical protein DR75_1438 [Enterococcus faecalis ATCC 29212]	0	0	0	7890000	0	1	0	1000	9.96578	1	0	1	0	1	0	0	-13.2877	S	-
AIL05927.1	AIL05927.1 cbp21 [Enterococcus faecalis ATCC 29212]	0	3190000	0	17500000	0	1	0	5.5	2.45573	1	0	0	-13.2877	1	0	0	-13.2877	S	-
AIL05930.1	AIL05930.1 SIS domain protein [Enterococcus faecalis ATCC 29212]	0	4490000	912000	3170000	0	1000	9.96578	0.7	-0.502233	1	0	0	-13.2877	0	-13.2877	0	-13.2877	K	-
AIL05931.1	AIL05931.1 PTS system sorbose-specific iic component family protein [Enterococcus faecalis ATCC 29212]	0	31400000	0	123000000	6800000	1	0	3.9	1.96982	1000	9.96578	0.2	-2.20716	1000	9.96578	0.1	-4.17698	G	manY
AIL05933.1	AIL05933.1 trehalose 6-phosphate phosphorylase [Enterococcus faecalis ATCC 29212]	0	4590000000	2340000	1870000000	249000000	1000	9.96578	0.4	-1.29546	1000	9.96578	0.1	-4.20428	106.4	6.73349	0.1	-2.90882	G	trePP
AIL05934.1	AIL05934.1 hypothetical protein DR75_898 [Enterococcus faecalis ATCC 29212]	0	184000000	0	13000000	2520000	1	0	0.1	-3.82312	1000	9.96578	0	-6.19014	1000	9.96578	0.2	-2.36702	-	-
AIL05936.1	AIL05936.1 C-S lyase family protein [Enterococcus faecalis ATCC 29212]	0	70100000	0	13500000	420000	1	0	0.2	-2.37646	1000	9.96578	0	-7.38288	1000	9.96578	0	-5.00643	E	malY
AIL05938.1	AIL05938.1 calcineurin-like phosphoesterase family protein [Enterococcus faecalis ATCC 29212]	0	4870000	0	0	0	1	0	0	-13.2877	1	0	0	-13.2877	1	0	1	0	T	pphA
AIL05944.1	AIL05944.1 hypothetical protein DR75_1473 [Enterococcus faecalis ATCC 29212]	0	38100000	0	44600000	3350000	1	0	1.2	0.227253	1000	9.96578	0.1	-3.50756	1000	9.96578	0.1	-3.73481	G	-
WP_000002542.1	WP_000002542.1 MULTISPECIES: signal peptidase I [Enterobacteriaceae]	67400000	0	25400000	0	33600000	0.4	-1.40792	1	0	0.5	-1.00429	1000	9.96578	1.3	0.403633	1000	9.96578	U	lepB
WP_000003071.1	WP_000003071.1 MULTISPECIES: lysine--tRNA ligase [Enterobacteriaceae]	398000000	0	372000000	0	383000000	0.9	-0.0974658	1	0	1	-0.055424	1000	9.96578	1	0.0420418	1000	9.96578	J	lysS
WP_000003377.1	WP_000003377.1 MULTISPECIES: protein-export chaperone SecB [Enterobacteriaceae]	1190000000	9910000	2000000000	3300000	2420000000	1.7	0.749038	0.3	-1.58642	2	1.02405	244.2	7.93191	1.2	0.275007	733.3	9.51833	U	secB
WP_000003806.1	WP_000003806.1 MULTISPECIES: lysine--tRNA ligase [Enterobacteriaceae]	568000000	0	326000000	0	517000000	0.6	-0.801019	1	0	0.9	-0.135727	1000	9.96578	1.6	0.665292	1000	9.96578	J	lysS
WP_000003823.1	WP_000003823.1 MULTISPECIES: pyruvate dehydrogenase (acetyl-transferring), homodimeric type [Enterobacteriaceae]	6010000000	8580000	7090000000	0	5700000000	1.2	0.238421	0	-13.2877	0.9	-0.0764031	664.3	9.37577	0.8	-0.314824	1000	9.96578	F	aceE
WP_000004399.1	WP_000004399.1 MULTISPECIES: crotonobetainyl-CoA hydratase [Enterobacteriaceae]	88300000	0	62900000	0	121000000	0.7	-0.489353	1	0	1.4	0.454522	1000	9.96578	1.9	0.943875	1000	9.96578	I	caiD
WP_000004425.1	WP_000004425.1 methionyl-tRNA formyltransferase [Escherichia coli]	53400000	0	30100000	0	25700000	0.6	-0.827076	1	0	0.5	-1.05507	1000	9.96578	0.9	-0.227995	1000	9.96578	J	fmt
WP_000004487.1	WP_000004487.1 MULTISPECIES: lipid asymmetry maintenance protein MlaB [Enterobacteriaceae]	17700000	0	47900000	0	23100000	2.7	1.43628	1	0	1.3	0.384143	1000	9.96578	0.5	-1.05213	1000	9.96578	S	mlaB
WP_000004655.1	WP_000004655.1 MULTISPECIES: FKBP-type peptidyl-prolyl cis-trans isomerase [Enterobacteriaceae]	14500000	0	89400000	0	12000000	6.2	2.62422	1	0	0.8	-0.273018	1000	9.96578	0.1	-2.89724	1000	9.96578	O	fkpB
WP_000004771.1	WP_000004771.1 MULTISPECIES: elongation factor P--(R)-beta-lysine ligase [Enterobacteriaceae]	2010000	0	9970000	0	4940000	5	2.3104	1	0	2.5	1.29732	1000	9.96578	0.5	-1.01308	1000	9.96578	J	epmA
WP_000005044.1	WP_000005044.1 MULTISPECIES: DNA gyrase inhibitor YacG [Escherichia]	0	0	7580000	0	1350000	1000	9.96578	1	0	1000	9.96578	1000	9.96578	0.2	-2.48924	1000	9.96578	S	yacG
WP_000006609.1	WP_000006609.1 MULTISPECIES: UDP-N-acetyl-D-mannosamine dehydrogenase [Escherichia]	820000	0	208000	0	14900	0.3	-1.97904	1	0	0	-5.78224	1000	9.96578	0.1	-3.8032	1000	9.96578	M	wecC
WP_000006816.1	WP_000006816.1 MULTISPECIES: 1-deoxy-D-xylulose-5-phosphate synthase [Escherichia]	91100000	0	68600000	0	71300000	0.8	-0.409242	1	0	0.8	-0.353549	1000	9.96578	1	0.0556935	1000	9.96578	F	dxs
WP_000006873.1	WP_000006873.1 MULTISPECIES: allantoinase AllB [Enterobacteriaceae]	57200000	0	318000000	0	82500000	5.6	2.47494	1	0	1.4	0.528379	1000	9.96578	0.3	-1.94656	1000	9.96578	F	allB
WP_000007283.1	WP_000007283.1 MULTISPECIES: superoxide dismutase [Fe] [Enterobacteriaceae]	1890000000	4500000	3020000000	0	2020000000	1.6	0.676162	0	-13.2877	1.1	0.0959691	448.9	8.81021	0.7	-0.580193	1000	9.96578	C	sodB
WP_000007515.1	WP_000007515.1 MULTISPECIES: methylenetetrahydrofolate reductase [Enterobacteriaceae]	40200000	0	31000000	0	39000000	0.8	-0.374927	1	0	1	-0.0437214	1000	9.96578	1.3	0.331206	1000	9.96578	E	metF
WP_000007629.1	WP_000007629.1 MULTISPECIES: preprotein translocase subunit YajC [Gammaproteobacteria]	432000000	0	262000000	0	540000000	0.6	-0.721465	1	0	1.2	0.321928	1000	9.96578	2.1	1.04339	1000	9.96578	U	yajC
WP_000011621.1	WP_000011621.1 MULTISPECIES: 3-deoxy-manno-octulosonate cytidylyltransferase [Escherichia]	15100000	0	27900000	0	36200000	1.8	0.885717	1	0	2.4	1.26144	1000	9.96578	1.3	0.375725	1000	9.96578	M	kdsB
WP_000011644.1	WP_000011644.1 MULTISPECIES: carbon-nitrogen hydrolase family protein [Enterobacteriaceae]	258000	0	793000	0	0	3.1	1.61995	1	0	0	-13.2877	1	0	0	-13.2877	1	0	S	yobB
WP_000012245.1	WP_000012245.1 MULTISPECIES: guanine deaminase [Enterobacteriaceae]	3210000	0	0	0	0	0	-13.2877	1	0	0	-13.2877	1	0	1	0	1	0	F	guaD
WP_000012936.1	WP_000012936.1 MULTISPECIES: ornithine carbamoyltransferase [Enterobacteriaceae]	1700000000	0	1980000000	0	1430000000	1.2	0.219966	1	0	0.8	-0.24952	1000	9.96578	0.7	-0.469485	1000	9.96578	E	argI
WP_000013046.1	WP_000013046.1 MULTISPECIES: aspartate carbamoyltransferase [Enterobacteriaceae]	505000000	0	489000000	0	166000000	1	-0.0464489	1	0	0.3	-1.6051	1000	9.96578	0.3	-1.55865	1000	9.96578	F	pyrB
WP_000013141.1	WP_000013141.1 2,5-didehydrogluconate reductase DkgA [Escherichia coli]	141000000	0	46800000	0	35600000	0.3	-1.59111	1	0	0.3	-1.98575	1000	9.96578	0.8	-0.394631	1000	9.96578	S	dkgA
WP_000013964.1	WP_000013964.1 MULTISPECIES: biotin sulfoxide reductase [Escherichia]	842000	0	1000000	0	378000	1.2	0.248108	1	0	0.4	-1.15543	1000	9.96578	0.4	-1.40354	1000	9.96578	C	bisC
WP_000014036.1	WP_000014036.1 MULTISPECIES: Re/Si-specific NAD(P)(+) transhydrogenase subunit beta [Enterobacteriaceae]	156000000	0	54800000	0	137000000	0.4	-1.5093	1	0	0.9	-0.18737	1000	9.96578	2.5	1.32193	1000	9.96578	C	pntB
WP_000014594.1	WP_000014594.1 MULTISPECIES: RNA chaperone/antiterminator CspA [Bacteria]	96100000	0	73800000	0	90200000	0.8	-0.380916	1	0	0.9	-0.091409	1000	9.96578	1.2	0.289507	1000	9.96578	K	cspA
WP_000016564.1	WP_000016564.1 MULTISPECIES: undecaprenyldiphospho-muramoylpentapeptide beta-N-acetylglucosaminyltransferase [Enterobacteriaceae]	50100000	0	12700000	0	51700000	0.3	-1.97998	1	0	1	0.0453537	1000	9.96578	4.1	2.02534	1000	9.96578	M	murG
WP_000016907.1	WP_000016907.1 MULTISPECIES: N-acetylmuramoyl-L-alanine amidase AmiC [Enterobacteriaceae]	1090000	0	4960000	0	3340000	4.6	2.18601	1	0	3.1	1.61552	1000	9.96578	0.7	-0.570492	1000	9.96578	M	amiC
WP_000017354.1	WP_000017354.1 MULTISPECIES: glycerol-3-phosphate 1-O-acyltransferase PlsB [Enterobacteriaceae]	88600000	0	54900000	0	80100000	0.6	-0.690501	1	0	0.9	-0.145504	1000	9.96578	1.5	0.544996	1000	9.96578	I	plsB
WP_000018005.1	WP_000018005.1 MULTISPECIES: DNA-binding transcriptional regulator NfeR [Enterobacteriaceae]	7640000	0	10800000	0	2220000	1.4	0.499387	1	0	0.3	-1.78301	1000	9.96578	0.2	-2.2824	1000	9.96578	K	yqjI
WP_000018588.1	WP_000018588.1 MULTISPECIES: phenylalanine--tRNA ligase subunit alpha [Enterobacteriaceae]	237000000	0	304000000	0	185000000	1.3	0.359184	1	0	0.8	-0.357362	1000	9.96578	0.6	-0.716546	1000	9.96578	J	pheS
WP_000018671.1	WP_000018671.1 MULTISPECIES: 23S rRNA (guanine(1835)-N(2))-methyltransferase RlmG [Enterobacteriaceae]	0	0	0	0	702000	1	0	1	0	1000	9.96578	1000	9.96578	1000	9.96578	1000	9.96578	J	rlmG
WP_000019588.1	WP_000019588.1 MULTISPECIES: carboxy-S-adenosyl-L-methionine synthase CmoA [Enterobacteriaceae]	9780000	0	10700000	0	10600000	1.1	0.129704	1	0	1.1	0.116158	1000	9.96578	1	-0.0135465	1000	9.96578	J	cmoA
WP_000020034.1	WP_000020034.1 MULTISPECIES: heme utilization cystosolic carrier protein HutX [Enterobacteriaceae]	17400000	0	640000	0	8480000	0	-4.76487	1	0	0.5	-1.03695	1000	9.96578	13.2	3.72792	1000	9.96578	P	hutX
WP_000020737.1	WP_000020737.1 MULTISPECIES: GTPase Era [Enterobacteriaceae]	5930000	0	3250000	0	10600000	0.5	-0.867592	1	0	1.8	0.83796	1000	9.96578	3.3	1.70555	1000	9.96578	S	era
WP_000020778.1	WP_000020778.1 MULTISPECIES: TatD family hydrolase [Enterobacteriaceae]	0	0	1600000	0	817000	1000	9.96578	1	0	1000	9.96578	1000	9.96578	0.5	-0.969664	1000	9.96578	L	-
WP_000020884.1	WP_000020884.1 MULTISPECIES: flagellar biosynthesis anti-sigma factor FlgM [Gammaproteobacteria]	0	0	194000000	0	6150000	1000	9.96578	1	0	1000	9.96578	1000	9.96578	0	-4.97933	1000	9.96578	KNU	flgM
WP_000021034.1	WP_000021034.1 MULTISPECIES: sulfate/thiosulfate ABC transporter ATP-binding protein CysA [Enterobacteriaceae]	21300000	0	12800000	0	13800000	0.6	-0.73471	1	0	0.6	-0.626185	1000	9.96578	1.1	0.108524	1000	9.96578	P	cysA
WP_000022287.1	WP_000022287.1 MULTISPECIES: DeoR/GlpR family DNA-binding transcription regulator [Escherichia]	0	0	9940000	0	5630000	1000	9.96578	1	0	1000	9.96578	1000	9.96578	0.6	-0.820111	1000	9.96578	K	yihW
WP_000022450.1	WP_000022450.1 MULTISPECIES: large-conductance mechanosensitive channel protein MscL [Enterobacteriaceae]	34900000	0	498000	0	19800000	0	-6.13094	1	0	0.6	-0.817727	1000	9.96578	39.8	5.31321	1000	9.96578	M	mscL
WP_000023081.1	WP_000023081.1 MULTISPECIES: type I pantothenate kinase [Enterobacteriaceae]	36800000	0	19900000	0	26200000	0.5	-0.886937	1	0	0.7	-0.490139	1000	9.96578	1.3	0.396798	1000	9.96578	F	coaA
WP_000023919.1	WP_000023919.1 MULTISPECIES: LutB/LldF family L-lactate oxidation iron-sulfur protein [Enterobacteriaceae]	17600000	0	31800000	0	41100000	1.8	0.853451	1	0	2.3	1.22356	1000	9.96578	1.3	0.370112	1000	9.96578	C	ykgF
WP_000024392.1	WP_000024392.1 MULTISPECIES: glutaredoxin 3 [Enterobacteriaceae]	128000000	0	551000000	0	209000000	4.3	2.10591	1	0	1.6	0.707359	1000	9.96578	0.4	-1.39855	1000	9.96578	O	grxC
WP_000024725.1	WP_000024725.1 MULTISPECIES: tellurite resistance TerB family protein [Escherichia]	5810000	0	7640000	0	20200000	1.3	0.395034	1	0	3.5	1.79775	1000	9.96578	2.6	1.40271	1000	9.96578	S	yebE
WP_000024951.1	WP_000024951.1 MULTISPECIES: ketol-acid reductoisomerase [Enterobacteriaceae]	186000000	0	122000000	0	139000000	0.7	-0.608421	1	0	0.7	-0.420218	1000	9.96578	1.1	0.188204	1000	9.96578	EH	ilvC
WP_000025458.1	WP_000025458.1 MULTISPECIES: succinate--CoA ligase subunit alpha [Enterobacteriaceae]	3540000000	7960000	2370000000	4330000	3380000000	0.7	-0.578862	0.5	-0.878401	1	-0.0667261	424.6	8.73004	1.4	0.512136	780.6	9.60844	C	sucD
WP_000026030.1	WP_000026030.1 MULTISPECIES: uroporphyrinogen-III synthase [Escherichia]	2020000	0	5090000	0	7390000	2.5	1.33331	1	0	3.7	1.87122	1000	9.96578	1.5	0.537909	1000	9.96578	H	hemD
WP_000026117.1	WP_000026117.1 MULTISPECIES: glycolate oxidase subunit GlcD [Enterobacteriaceae]	0	0	0	0	9090000	1	0	1	0	1000	9.96578	1000	9.96578	1000	9.96578	1000	9.96578	C	glcD
WP_000026784.1	WP_000026784.1 MULTISPECIES: (2,3-dihydroxybenzoyl)adenylate synthase EntE [Escherichia]	13300000	0	0	0	4020000	0	-13.2877	1	0	0.3	-1.72616	1000	9.96578	1000	9.96578	1000	9.96578	Q	entE
WP_000027205.1	WP_000027205.1 MULTISPECIES: arginine ABC transporter ATP-binding protein ArtP [Bacteria]	19100000	0	43400000	0	33000000	2.3	1.18412	1	0	1.7	0.788893	1000	9.96578	0.8	-0.395229	1000	9.96578	P	artP
WP_000027720.1	WP_000027720.1 MULTISPECIES: formate dehydrogenase accessory protein FdhE [Enterobacteriaceae]	71500000	0	78900000	0	93200000	1.1	0.142082	1	0	1.3	0.382387	1000	9.96578	1.2	0.240305	1000	9.96578	O	fdhE
WP_000028878.1	WP_000028878.1 MULTISPECIES: 50S ribosomal protein L7/L12 [Enterobacterales]	433000000	0	3030000000	13900000	2350000000	7	2.80688	1000	9.96578	5.4	2.44022	1000	9.96578	0.8	-0.366657	169.1	7.40143	J	rplL
WP_000028953.1	WP_000028953.1 MULTISPECIES: iron-sulfur cluster assembly protein IscA [Bacteria]	8210000	0	14500000	0	2410000	1.8	0.820599	1	0	0.3	-1.76835	1000	9.96578	0.2	-2.58895	1000	9.96578	S	iscA
WP_000030016.1	WP_000030016.1 MULTISPECIES: 3-deoxy-manno-octulosonate-8-phosphatase KdsC [Enterobacteriaceae]	20200000	0	25400000	0	23300000	1.3	0.330473	1	0	1.2	0.205975	1000	9.96578	0.9	-0.124499	1000	9.96578	S	kdsC
WP_000030537.1	WP_000030537.1 MULTISPECIES: LPS export ABC transporter periplasmic protein LptC [Enterobacteriaceae]	0	0	288000	0	4660000	1000	9.96578	1	0	1000	9.96578	1000	9.96578	16.2	4.01619	1000	9.96578	U	lptC
WP_000030923.1	WP_000030923.1 MULTISPECIES: dethiobiotin synthase [Enterobacteriaceae]	0	0	0	0	4310000	1	0	1	0	1000	9.96578	1000	9.96578	1000	9.96578	1000	9.96578	H	bioD
WP_000031415.1	WP_000031415.1 MULTISPECIES: YqjD family protein [Proteobacteria]	902000	0	8000000	0	4300000	8.9	3.1488	1	0	4.8	2.25314	1000	9.96578	0.5	-0.895663	1000	9.96578	S	yqjD
WP_000032955.1	WP_000032955.1 MULTISPECIES: nitrate reductase subunit alpha [Escherichia]	345000000	0	31700000	0	394000000	0.1	-3.44404	1	0	1.1	0.191599	1000	9.96578	12.4	3.63564	1000	9.96578	C	narG
WP_000034375.1	WP_000034375.1 MULTISPECIES: class II fructose-bisphosphate aldolase [Enterobacteriaceae]	614000000	0	506000000	0	490000000	0.8	-0.279101	1	0	0.8	-0.325457	1000	9.96578	1	-0.0463556	1000	9.96578	F	fbaA
WP_000034402.1	WP_000034402.1 MULTISPECIES: cysteine synthase A [Enterobacteriaceae]	3350000000	12000000	2730000000	6300000	2740000000	0.8	-0.29526	0.5	-0.929611	0.8	-0.289985	228.3	7.835	1	0.00527494	434.9	8.76461	E	cysK
WP_000034825.1	WP_000034825.1 MULTISPECIES: transcription antiterminator/RNA stability regulator CspE [Bacteria]	328000000	0	1110000000	0	322000000	3.4	1.75879	1	0	1	-0.0266351	1000	9.96578	0.3	-1.78543	1000	9.96578	K	cspE
WP_000035479.1	WP_000035479.1 MULTISPECIES: ferrichrome porin FhuA [Enterobacteriaceae]	88100000	0	53200000	0	44500000	0.6	-0.727716	1	0	0.5	-0.985337	1000	9.96578	0.8	-0.257621	1000	9.96578	P	fhuA
WP_000036371.1	WP_000036371.1 MULTISPECIES: protein-glutamate methylesterase/protein glutamine deamidase [Enterobacteriaceae]	0	0	6750000	0	0	1000	9.96578	1	0	1	0	1	0	0	-13.2877	1	0	NT	cheB
WP_000036723.1	WP_000036723.1 MULTISPECIES: phosphopyruvate hydratase [Enterobacteriaceae]	1820000000	995000	3170000000	1040000	1420000000	1.7	0.800544	1	0.0638151	0.8	-0.358048	1427.1	10.4789	0.4	-1.15859	1365.4	10.4151	F	eno
WP_000037984.1	WP_000037984.1 MULTISPECIES: carbamate kinase [Escherichia]	0	0	1580000	0	0	1000	9.96578	1	0	1	0	1	0	0	-13.2877	1	0	E	yqeA
WP_000039862.1	WP_000039862.1 MULTISPECIES: phosphoadenosine phosphosulfate reductase [Enterobacteriaceae]	4060000	0	63200000	0	32300000	15.6	3.96037	1	0	8	2.99198	1000	9.96578	0.5	-0.96839	1000	9.96578	EH	cysH
WP_000041666.1	WP_000041666.1 MULTISPECIES: dimethyl sulfoxide reductase subunit A [Escherichia]	0	0	9450000	0	790000	1000	9.96578	1	0	1000	9.96578	1000	9.96578	0.1	-3.58039	1000	9.96578	C	ynfE
WP_000041976.1	WP_000041976.1 MULTISPECIES: small ribosomal subunit biogenesis GTPase RsgA [Enterobacteriaceae]	5720000	0	14600000	0	7690000	2.6	1.35188	1	0	1.3	0.426968	1000	9.96578	0.5	-0.924913	1000	9.96578	J	rsgA
WP_000042365.1	WP_000042365.1 MULTISPECIES: 3-isopropylmalate dehydrogenase [Escherichia]	59200000	0	21500000	0	49100000	0.4	-1.46126	1	0	0.8	-0.269874	1000	9.96578	2.3	1.19139	1000	9.96578	CE	leuB
WP_000042538.1	WP_000042538.1 MULTISPECIES: excinuclease ABC subunit UvrB [Escherichia]	620000	0	2070000	0	8530000	3.3	1.73929	1	0	13.8	3.78221	1000	9.96578	4.1	2.04291	1000	9.96578	L	uvrB
WP_000042632.1	WP_000042632.1 MULTISPECIES: lipoyl synthase [Bacteria]	23600000	0	224000000	0	16300000	9.5	3.24664	1	0	0.7	-0.533915	1000	9.96578	0.1	-3.78055	1000	9.96578	H	lipA
WP_000042801.1	WP_000042801.1 DUF853 domain-containing protein [Escherichia coli]	880000	0	0	0	1140000	0	-13.2877	1	0	1.3	0.373458	1000	9.96578	1000	9.96578	1000	9.96578	S	yjgR
WP_000042886.1	WP_000042886.1 MULTISPECIES: DUF2500 domain-containing protein [Enterobacteriaceae]	7140000	0	5490000	0	12200000	0.8	-0.379118	1	0	1.7	0.772885	1000	9.96578	2.2	1.152	1000	9.96578	S	yhhM
WP_000043335.1	WP_000043335.1 MULTISPECIES: ribosome maturation factor RimM [Enterobacterales]	6020000	0	29800000	0	5200000	5	2.30748	1	0	0.9	-0.211252	1000	9.96578	0.2	-2.51873	1000	9.96578	J	rimM
WP_000043483.1	WP_000043483.1 MULTISPECIES: NADP-dependent phosphogluconate dehydrogenase [Enterobacteriaceae]	2080000000	0	1700000000	0	1820000000	0.8	-0.291049	1	0	0.9	-0.192645	1000	9.96578	1.1	0.0984037	1000	9.96578	F	gnd
WP_000044401.1	WP_000044401.1 MULTISPECIES: glycine cleavage system transcriptional regulator GcvA [Enterobacteriaceae]	460000	0	0	0	0	0	-13.2877	1	0	0	-13.2877	1	0	1	0	1	0	K	gcvA
WP_000044679.1	WP_000044679.1 MULTISPECIES: beta-ketoacyl-ACP synthase II [Enterobacteriaceae]	233000000	0	363000000	2430000	138000000	1.6	0.63964	1000	9.96578	0.6	-0.755662	1000	9.96578	0.4	-1.3953	56.8	5.82757	I	fabF
WP_000045172.1	WP_000045172.1 MULTISPECIES: uridine phosphorylase [Escherichia]	1240000000	0	839000000	0	985000000	0.7	-0.563597	1	0	0.8	-0.332144	1000	9.96578	1.2	0.231453	1000	9.96578	F	udp
WP_000045295.1	WP_000045295.1 MULTISPECIES: glutamate-1-semialdehyde 2,1-aminomutase [Enterobacteriaceae]	348000000	0	355000000	518000	268000000	1	0.0287317	1000	9.96578	0.8	-0.376854	1000	9.96578	0.8	-0.405586	517.4	9.01507	H	hemL
WP_000045736.1	WP_000045736.1 MULTISPECIES: ADP compounds hydrolase NudE [Enterobacteriaceae]	28700000	0	20300000	0	32000000	0.7	-0.499571	1	0	1.1	0.157021	1000	9.96578	1.6	0.656592	1000	9.96578	L	nudE
WP_000046132.1	WP_000046132.1 phage tail sheath protein [Escherichia coli]	9210000	0	1050000	0	2090000	0.1	-3.13281	1	0	0.2	-2.1397	1000	9.96578	2	0.993114	1000	9.96578	S	-
WP_000046300.1	WP_000046300.1 MULTISPECIES: inorganic triphosphatase [Escherichia]	27700000	0	3990000	0	17100000	0.1	-2.79543	1	0	0.6	-0.69589	1000	9.96578	4.3	2.09954	1000	9.96578	S	ygiF
WP_000046637.1	WP_000046637.1 MULTISPECIES: protein translocase subunit SecF [Enterobacteriaceae]	22000000	0	19100000	0	16600000	0.9	-0.203931	1	0	0.8	-0.40632	1000	9.96578	0.9	-0.202389	1000	9.96578	U	secF
WP_000046754.1	WP_000046754.1 MULTISPECIES: energy-dependent translational throttle protein EttA [Enterobacteriaceae]	268000000	0	392000000	0	266000000	1.5	0.548621	1	0	1	-0.0108068	1000	9.96578	0.7	-0.559427	1000	9.96578	S	yjjK
WP_000047170.1	WP_000047170.1 MULTISPECIES: alanine--tRNA ligase [Enterobacteriaceae]	1150000000	0	891000000	0	995000000	0.8	-0.368137	1	0	0.9	-0.208865	1000	9.96578	1.1	0.159271	1000	9.96578	J	alaS
WP_000047499.1	WP_000047499.1 MULTISPECIES: ATP-dependent RNA helicase RhlB [Enterobacteriaceae]	47100000	0	73200000	0	30500000	1.6	0.636117	1	0	0.6	-0.626918	1000	9.96578	0.4	-1.26303	1000	9.96578	JKL	rhlB
WP_000047539.1	WP_000047539.1 MULTISPECIES: 2-iminobutanoate/2-iminopropanoate deaminase [Gammaproteobacteria]	2280000000	19500000	9860000000	16900000	3170000000	4.3	2.11255	0.9	-0.206451	1.4	0.475449	162.6	7.34486	0.3	-1.6371	187.6	7.55132	J	yjgF
WP_000048971.1	WP_000048971.1 MULTISPECIES: FMN-dependent NADH-azoreductase [Escherichia]	203000000	0	67500000	0	102000000	0.3	-1.58852	1	0	0.5	-0.992911	1000	9.96578	1.5	0.59561	1000	9.96578	I	azoR
WP_000049378.1	WP_000049378.1 MULTISPECIES: 30S ribosomal protein S12 methylthiotransferase RimO [Enterobacteriaceae]	2700000	0	24600000	0	1960000	9.1	3.18763	1	0	0.7	-0.462106	1000	9.96578	0.1	-3.64973	1000	9.96578	J	rimO
WP_000050139.1	WP_000050139.1 MULTISPECIES: bifunctional phosphopantothenoylcysteine decarboxylase/phosphopantothenate--cysteine ligase CoaBC [Enterobacteriaceae]	13300000	0	3850000	0	8900000	0.3	-1.7885	1	0	0.7	-0.579549	1000	9.96578	2.3	1.20895	1000	9.96578	F	coaBC
WP_000050328.1	WP_000050328.1 MULTISPECIES: citrate/succinate antiporter CitT [Enterobacteriaceae]	783000	0	492000	0	0	0.6	-0.670354	1	0	0	-13.2877	1	0	0	-13.2877	1	0	P	citT
WP_000050789.1	WP_000050789.1 MULTISPECIES: nucleoid-associated protein YejK [Bacteria]	54900000	0	44900000	0	29300000	0.8	-0.290091	1	0	0.5	-0.905905	1000	9.96578	0.7	-0.615815	1000	9.96578	S	ndpA
WP_000051575.1	WP_000051575.1 MULTISPECIES: muramoyltetrapeptide carboxypeptidase [Enterobacteriaceae]	17400000	0	6900000	0	7120000	0.4	-1.33442	1	0	0.4	-1.28914	1000	9.96578	1	0.0452809	1000	9.96578	V	ldcA
WP_000052796.1	WP_000052796.1 MULTISPECIES: alkyl hydroperoxide reductase subunit C [Enterobacteriaceae]	6160000000	42300000	8810000000	0	9110000000	1.4	0.516212	0	-13.2877	1.5	0.564521	215.4	7.75065	1	0.048309	1000	9.96578	O	ahpC
WP_000053086.1	WP_000053086.1 MULTISPECIES: ABC transporter ATP-binding protein [Escherichia]	1470000	0	5920000	0	3810000	4	2.00978	1	0	2.6	1.37397	1000	9.96578	0.6	-0.635806	1000	9.96578	S	uup
WP_000053414.1	WP_000053414.1 MULTISPECIES: galactokinase [Enterobacteriaceae]	96600000	0	185000000	0	92200000	1.9	0.93743	1	0	1	-0.0672564	1000	9.96578	0.5	-1.00469	1000	9.96578	F	galK
WP_000054239.1	WP_000054239.1 MULTISPECIES: N-acetylmannosamine-6-phosphate 2-epimerase [Enterobacteriaceae]	35500000	0	19600000	0	20300000	0.6	-0.856965	1	0	0.6	-0.806339	1000	9.96578	1	0.0506261	1000	9.96578	G	nanE
WP_000055072.1	WP_000055072.1 MULTISPECIES: inorganic diphosphatase [Proteobacteria]	1150000000	0	2810000000	0	1260000000	2.4	1.28894	1	0	1.1	0.13179	1000	9.96578	0.4	-1.15715	1000	9.96578	C	ppa
WP_000055746.1	WP_000055746.1 MULTISPECIES: acetyl-CoA carboxylase carboxyl transferase subunit alpha [Enterobacteriaceae]	319000000	0	416000000	0	374000000	1.3	0.383027	1	0	1.2	0.229482	1000	9.96578	0.9	-0.153545	1000	9.96578	I	accA
WP_000055909.1	WP_000055909.1 MULTISPECIES: metalloprotease TldD [Enterobacteriaceae]	38200000	0	31600000	0	18200000	0.8	-0.273648	1	0	0.5	-1.06963	1000	9.96578	0.6	-0.795986	1000	9.96578	S	tldD
WP_000056760.1	WP_000056760.1 MULTISPECIES: 3-keto-L-gulonate-6-phosphate decarboxylase UlaD [Enterobacteriaceae]	11200000	0	7390000	0	3570000	0.7	-0.599852	1	0	0.3	-1.6495	1000	9.96578	0.5	-1.04965	1000	9.96578	F	ulaD
WP_000057086.1	WP_000057086.1 MULTISPECIES: dGTPase [Enterobacteriaceae]	2150000	0	0	0	2050000	0	-13.2877	1	0	1	-0.0687128	1000	9.96578	1000	9.96578	1000	9.96578	F	dgt
WP_000057158.1	WP_000057158.1 MULTISPECIES: 3-phosphoserine/phosphohydroxythreonine transaminase [Enterobacteriaceae]	420000000	0	386000000	0	319000000	0.9	-0.121788	1	0	0.8	-0.396833	1000	9.96578	0.8	-0.275044	1000	9.96578	H	serC
WP_000059111.1	WP_000059111.1 MULTISPECIES: chromosomal replication initiator protein DnaA [Enterobacteriaceae]	15900000	0	18800000	0	11400000	1.2	0.241706	1	0	0.7	-0.479993	1000	9.96578	0.6	-0.721699	1000	9.96578	L	dnaA
WP_000059199.1	WP_000059199.1 MULTISPECIES: terminase endonuclease subunit [Enterobacteriaceae]	0	0	0	0	501000	1	0	1	0	1000	9.96578	1000	9.96578	1000	9.96578	1000	9.96578	S	-
WP_000059466.1	WP_000059466.1 MULTISPECIES: 30S ribosomal protein S15 [Gammaproteobacteria]	66000000	0	199000000	0	355000000	3	1.59223	1	0	5.4	2.42728	1000	9.96578	1.8	0.835051	1000	9.96578	J	rpsO
WP_000060963.1	WP_000060963.1 autotransporter assembly complex protein TamB [Escherichia coli]	8950000	0	6790000	0	11600000	0.8	-0.398476	1	0	1.3	0.374165	1000	9.96578	1.7	0.772641	1000	9.96578	S	ytfN
WP_000061974.1	WP_000061974.1 MULTISPECIES: C-type lysozyme inhibitor [Enterobacteriaceae]	11500000	0	5100000	0	10300000	0.4	-1.17306	1	0	0.9	-0.15899	1000	9.96578	2	1.01408	1000	9.96578	S	mliC
WP_000062311.1	WP_000062311.1 MULTISPECIES: Rho-binding antiterminator [Enterobacteriaceae]	8410000	0	87400000	0	28300000	10.4	3.37746	1	0	3.4	1.75062	1000	9.96578	0.3	-1.62683	1000	9.96578	K	rof
WP_000062611.1	WP_000062611.1 MULTISPECIES: 30S ribosomal protein S8 [Gammaproteobacteria]	249000000	0	577000000	0	335000000	2.3	1.21243	1	0	1.3	0.428015	1000	9.96578	0.6	-0.78441	1000	9.96578	J	rpsH
WP_000062997.1	WP_000062997.1 MULTISPECIES: NADH-quinone oxidoreductase subunit NuoA [Bacteria]	100000000	0	64500000	0	89400000	0.6	-0.632629	1	0	0.9	-0.161653	1000	9.96578	1.4	0.470976	1000	9.96578	C	nuoA
WP_000063125.1	WP_000063125.1 MULTISPECIES: phosphate ABC transporter ATP-binding protein PstB [Enterobacteriaceae]	2120000	0	8820000	0	12000000	4.2	2.05671	1	0	5.7	2.5009	1000	9.96578	1.4	0.444184	1000	9.96578	P	pstB
WP_000065253.1	WP_000065253.1 MULTISPECIES: 50S ribosomal protein L19 [Enterobacterales]	548000000	0	633000000	0	613000000	1.2	0.20803	1	0	1.1	0.161711	1000	9.96578	1	-0.0463184	1000	9.96578	J	rplS
WP_000065430.1	WP_000065430.1 MULTISPECIES: NADPH:quinone oxidoreductase MdaB [Gammaproteobacteria]	49300000	0	9250000	0	25300000	0.2	-2.41406	1	0	0.5	-0.96245	1000	9.96578	2.7	1.45161	1000	9.96578	S	mdaB
WP_000065646.1	WP_000065646.1 MULTISPECIES: colibactin biosynthesis thioesterase ClbQ [Enterobacterales]	42300000	0	136000000	7420000	32500000	3.2	1.68488	1000	9.96578	0.8	-0.380218	1000	9.96578	0.2	-2.0651	4.4	2.13095	Q	basH
WP_000065791.1	WP_000065791.1 MULTISPECIES: glutaredoxin-dependent arsenate reductase [Escherichia]	0	0	3900000	0	1890000	1000	9.96578	1	0	1000	9.96578	1000	9.96578	0.5	-1.04509	1000	9.96578	P	arsC
WP_000066579.1	WP_000066579.1 type 1 fimbria chaperone FimC [Escherichia coli]	60400000	0	582000000	0	52100000	9.6	3.2684	1	0	0.9	-0.213265	1000	9.96578	0.1	-3.48166	1000	9.96578	NU	fimC
WP_000066639.1	WP_000066639.1 MULTISPECIES: class I fumarate hydratase [Enterobacteriaceae]	721000000	0	1040000000	0	754000000	1.4	0.528512	1	0	1	0.0645653	1000	9.96578	0.7	-0.463947	1000	9.96578	C	fumA
WP_000066699.1	WP_000066699.1 MULTISPECIES: class I fumarate hydratase [Enterobacteriaceae]	299000000	0	502000000	0	166000000	1.7	0.747542	1	0	0.6	-0.848962	1000	9.96578	0.3	-1.5965	1000	9.96578	C	fumB
WP_000067755.1	WP_000067755.1 MULTISPECIES: replication-associated recombination protein RarA [Enterobacteriaceae]	28800000	0	19900000	0	11500000	0.7	-0.5333	1	0	0.4	-1.32443	1000	9.96578	0.6	-0.791135	1000	9.96578	L	rarA
WP_000067950.1	WP_000067950.1 MULTISPECIES: flagellar motor switch protein FliG [Enterobacteriaceae]	20900000	0	146000000	0	39700000	7	2.80439	1	0	1.9	0.925636	1000	9.96578	0.3	-1.87876	1000	9.96578	N	fliG
WP_000068076.1	WP_000068076.1 MULTISPECIES: thymidine kinase [Enterobacteriaceae]	6830000	0	8820000	0	18700000	1.3	0.368893	1	0	2.7	1.45308	1000	9.96578	2.1	1.08419	1000	9.96578	F	tdk
WP_000068457.1	WP_000068457.1 MULTISPECIES: dihydroneopterin triphosphate 2'-epimerase [Enterobacterales]	55600000	0	38500000	0	48600000	0.7	-0.530226	1	0	0.9	-0.194129	1000	9.96578	1.3	0.336098	1000	9.96578	H	folX
WP_000068677.1	WP_000068677.1 MULTISPECIES: trp operon repressor [Enterobacteriaceae]	0	0	2490000	0	1380000	1000	9.96578	1	0	1000	9.96578	1000	9.96578	0.6	-0.851477	1000	9.96578	K	trpR
WP_000068690.1	WP_000068690.1 MULTISPECIES: glycine cleavage system aminomethyltransferase GcvT [Enterobacteriaceae]	399000000	0	803000000	0	356000000	2	1.00901	1	0	0.9	-0.164512	1000	9.96578	0.4	-1.17352	1000	9.96578	E	gcvT
WP_000068846.1	WP_000068846.1 cell division protein FtsN [Escherichia coli]	116000	0	11100000	0	1200000	95.7	6.58029	1	0	10.3	3.37084	1000	9.96578	0.1	-3.20945	1000	9.96578	D	ftsN
WP_000068938.1	WP_000068938.1 MULTISPECIES: protein-disulfide reductase DsbD [Escherichia]	553000	0	0	0	0	0	-13.2877	1	0	0	-13.2877	1	0	1	0	1	0	CO	dsbD
WP_000069368.1	WP_000069368.1 phosphoenolpyruvate synthase [Escherichia coli]	2940000000	0	4830000000	0	2680000000	1.6	0.716207	1	0	0.9	-0.133583	1000	9.96578	0.6	-0.84979	1000	9.96578	G	ppsA
WP_000069437.1	WP_000069437.1 MULTISPECIES: aspartate ammonia-lyase [Enterobacteriaceae]	2780000000	0	4050000000	0	2580000000	1.5	0.542837	1	0	0.9	-0.107714	1000	9.96578	0.6	-0.650551	1000	9.96578	E	aspA
WP_000070491.1	WP_000070491.1 MULTISPECIES: two-component system response regulator NarL [Bacteria]	62900000	0	11500000	0	74600000	0.2	-2.45143	1	0	1.2	0.246116	1000	9.96578	6.5	2.69754	1000	9.96578	K	narL
WP_000070621.1	WP_000070621.1 MULTISPECIES: stress response protein ElaB [Gammaproteobacteria]	0	0	6560000	0	6590000	1000	9.96578	1	0	1000	9.96578	1000	9.96578	1	0.00658265	1000	9.96578	S	elaB
WP_000071137.1	WP_000071137.1 MULTISPECIES: phosphoglucosamine mutase [Enterobacteriaceae]	144000000	0	87500000	0	131000000	0.6	-0.718714	1	0	0.9	-0.136502	1000	9.96578	1.5	0.582212	1000	9.96578	G	glmM
WP_000072533.1	WP_000072533.1 MULTISPECIES: septum site-determining protein MinC [Enterobacteriaceae]	24700000	0	21100000	0	18500000	0.9	-0.227268	1	0	0.7	-0.416986	1000	9.96578	0.9	-0.189718	1000	9.96578	D	minC
WP_000073572.1	WP_000073572.1 MULTISPECIES: glycerophosphodiester phosphodiesterase [Escherichia]	5000000	0	0	0	2100000	0	-13.2877	1	0	0.4	-1.25154	1000	9.96578	1000	9.96578	1000	9.96578	C	ugpQ
WP_000074527.1	WP_000074527.1 MULTISPECIES: alanine transaminase AlaA [Enterobacteriaceae]	10900000	0	1810000	0	14200000	0.2	-2.59027	1	0	1.3	0.381563	1000	9.96578	7.8	2.97183	1000	9.96578	E	alaA
WP_000074795.1	WP_000074795.1 MULTISPECIES: transcriptional regulator NanR [Enterobacteriaceae]	4350000	0	7330000	0	5300000	1.7	0.752798	1	0	1.2	0.284977	1000	9.96578	0.7	-0.467821	1000	9.96578	K	nanR
WP_000075386.1	WP_000075386.1 MULTISPECIES: LacI family transcriptional regulator [Enterobacteriaceae]	498000	0	0	0	306000	0	-13.2877	1	0	0.6	-0.702614	1000	9.96578	1000	9.96578	1000	9.96578	K	ycjW
WP_000076277.1	WP_000076277.1 MULTISPECIES: ribonuclease R [Escherichia]	66000000	0	97300000	0	53900000	1.5	0.559974	1	0	0.8	-0.292181	1000	9.96578	0.6	-0.852155	1000	9.96578	J	rnr
WP_000077100.1	WP_000077100.1 MULTISPECIES: DNA translocase FtsK [Escherichia]	1390000	0	1550000	0	0	1.1	0.157183	1	0	0	-13.2877	1	0	0	-13.2877	1	0	D	ftsK
WP_000077767.1	WP_000077767.1 MULTISPECIES: enterobactin non-ribosomal peptide synthetase EntF [Escherichia]	16500000	0	0	0	11300000	0	-13.2877	1	0	0.7	-0.546143	1000	9.96578	1000	9.96578	1000	9.96578	Q	entF
WP_000078058.1	WP_000078058.1 MULTISPECIES: 6-phosphogluconate phosphatase [Enterobacteriaceae]	1770000	0	7600000	0	3270000	4.3	2.10225	1	0	1.8	0.885541	1000	9.96578	0.4	-1.21671	1000	9.96578	S	yieH
WP_000078223.1	WP_000078223.1 MULTISPECIES: acetate--CoA ligase [Enterobacteriaceae]	1630000000	0	192000000	0	1530000000	0.1	-3.08569	1	0	0.9	-0.0913403	1000	9.96578	8	2.99435	1000	9.96578	F	acsA
WP_000079112.1	WP_000079112.1 MULTISPECIES: 23S rRNA pseudouridine(1911/1915/1917) synthase RluD [Enterobacteriaceae]	295000	0	0	0	425000	0	-13.2877	1	0	1.4	0.526748	1000	9.96578	1000	9.96578	1000	9.96578	J	rluD
WP_000079699.1	WP_000079699.1 MULTISPECIES: FliC/FljB family flagellin [Escherichia]	368000000	14100000	29900000000	5700000	279000000	81.2	6.3443	0.4	-1.30666	0.8	-0.399441	19.8	4.3065	0	-6.74374	48.9	5.61316	N	fliC
WP_000080122.1	WP_000080122.1 MULTISPECIES: bifunctional histidinol-phosphatase/imidazoleglycerol-phosphate dehydratase HisB [Enterobacteriaceae]	154000000	0	73500000	0	108000000	0.5	-1.06711	1	0	0.7	-0.511899	1000	9.96578	1.5	0.555215	1000	9.96578	E	hisB
WP_000080885.1	WP_000080885.1 MULTISPECIES: cyclic pyranopterin monophosphate synthase MoaC [Bacteria]	27400000	0	6280000	0	11300000	0.2	-2.12534	1	0	0.4	-1.27785	1000	9.96578	1.8	0.847486	1000	9.96578	H	moaC
WP_000081287.1	WP_000081287.1 MULTISPECIES: DUF2303 family protein [Enterobacteriaceae]	24200000	0	7620000	0	13100000	0.3	-1.66714	1	0	0.5	-0.88544	1000	9.96578	1.7	0.781704	1000	9.96578	S	yfdQ
WP_000081652.1	WP_000081652.1 MULTISPECIES: glutamate synthase subunit GltD [Escherichia]	39700000	0	26200000	0	33000000	0.7	-0.599572	1	0	0.8	-0.266673	1000	9.96578	1.3	0.332899	1000	9.96578	C	gltD
WP_000081882.1	WP_000081882.1 MULTISPECIES: maltodextrin phosphorylase [Enterobacteriaceae]	91600000	0	26300000	0	39500000	0.3	-1.80028	1	0	0.4	-1.21349	1000	9.96578	1.5	0.58679	1000	9.96578	G	malP
WP_000082127.1	WP_000082127.1 MULTISPECIES: DUF2766 domain-containing protein [Enterobacteriaceae]	0	0	3830000	0	621000	1000	9.96578	1	0	1000	9.96578	1000	9.96578	0.2	-2.62468	1000	9.96578	S	yecJ
WP_000082846.1	WP_000082846.1 MULTISPECIES: 2-isopropylmalate synthase [Enterobacteriaceae]	9030000	0	3160000	0	7640000	0.3	-1.5148	1	0	0.8	-0.241153	1000	9.96578	2.4	1.27365	1000	9.96578	E	leuA
WP_000083021.1	WP_000083021.1 MULTISPECIES: protein lysine acetyltransferase [Escherichia]	13800000	0	2950000	0	9300000	0.2	-2.22588	1	0	0.7	-0.569366	1000	9.96578	3.2	1.65652	1000	9.96578	CJ	yfiQ
WP_000083049.1	WP_000083049.1 hydrogenase 2 large subunit [Escherichia coli]	381000000	0	431000000	0	237000000	1.1	0.177897	1	0	0.6	-0.684904	1000	9.96578	0.5	-0.862801	1000	9.96578	C	hybC
WP_000083216.1	WP_000083216.1 MULTISPECIES: als operon DNA-binding transcriptional repressor AlsR [Enterobacteriaceae]	5690000	0	4950000	0	5210000	0.9	-0.201	1	0	0.9	-0.127145	1000	9.96578	1.1	0.0738548	1000	9.96578	K	rpiR
WP_000083983.1	WP_000083983.1 MULTISPECIES: copper-exporting P-type ATPase CopA [Escherichia]	61300000	0	45000000	0	39200000	0.7	-0.445962	1	0	0.6	-0.645033	1000	9.96578	0.9	-0.199071	1000	9.96578	P	copA
WP_000084027.1	WP_000084027.1 PTS sugar transporter subunit IIB [Escherichia coli]	7630000	0	6000000	0	1440000	0.8	-0.346721	1	0	0.2	-2.40561	1000	9.96578	0.2	-2.05889	1000	9.96578	G	-
WP_000084104.1	WP_000084104.1 MULTISPECIES: malate synthase G [Escherichia]	1090000000	0	195000000	0	1290000000	0.2	-2.48278	1	0	1.2	0.243043	1000	9.96578	6.6	2.72583	1000	9.96578	C	glcB
WP_000084387.1	WP_000084387.1 MULTISPECIES: thiol peroxidase [Enterobacteriaceae]	639000000	0	1790000000	0	1980000000	2.8	1.48607	1	0	3.1	1.63161	1000	9.96578	1.1	0.145541	1000	9.96578	O	tpx
WP_000084525.1	WP_000084525.1 NAD(P)H-binding protein [Escherichia coli]	2720000	0	0	0	1260000	0	-13.2877	1	0	0.5	-1.11018	1000	9.96578	1000	9.96578	1000	9.96578	GM	yraR
WP_000084632.1	WP_000084632.1 MULTISPECIES: molybdenum cofactor biosynthesis protein B [Enterobacteriaceae]	434000000	0	190000000	0	302000000	0.4	-1.1917	1	0	0.7	-0.523146	1000	9.96578	1.6	0.668549	1000	9.96578	H	moaB
WP_000084677.1	WP_000084677.1 MULTISPECIES: dipeptide ABC transporter permease DppC [Enterobacteriaceae]	0	0	0	0	1720000	1	0	1	0	1000	9.96578	1000	9.96578	1000	9.96578	1000	9.96578	EP	dppC
WP_000085248.1	WP_000085248.1 MULTISPECIES: YnjH family protein [Enterobacteriaceae]	12000000	0	372000000	0	50400000	31	4.9542	1	0	4.2	2.07039	1000	9.96578	0.1	-2.88381	1000	9.96578	S	ynjH
WP_000086709.1	WP_000086709.1 MULTISPECIES: phosphate acetyltransferase [Escherichia]	1690000000	8810000	1930000000	6140000	1460000000	1.1	0.191578	0.7	-0.520903	0.9	-0.211055	165.7	7.37261	0.8	-0.402632	237.8	7.89351	C	pta
WP_000087285.1	WP_000087285.1 MULTISPECIES: transketolase [Enterobacteriaceae]	6720000	0	8070000	0	2790000	1.2	0.264107	1	0	0.4	-1.2682	1000	9.96578	0.3	-1.5323	1000	9.96578	G	tktA
WP_000089583.1	WP_000089583.1 MULTISPECIES: TonB-dependent heme/hemoglobin receptor ChuA/ShuA [Enterobacteriaceae]	44500000	0	2810000	0	21000000	0.1	-3.98516	1	0	0.5	-1.08342	1000	9.96578	7.5	2.90175	1000	9.96578	M	hemR
WP_000089698.1	WP_000089698.1 MULTISPECIES: tRNA pseudouridine(55) synthase TruB [Enterobacteriaceae]	3240000	0	570000	0	6200000	0.2	-2.50696	1	0	1.9	0.936274	1000	9.96578	10.9	3.44323	1000	9.96578	J	truB
WP_000089731.1	WP_000089731.1 MULTISPECIES: nucleoside diphosphate kinase regulator [Enterobacteriaceae]	9810000	0	21600000	0	10200000	2.2	1.13871	1	0	1	0.0562441	1000	9.96578	0.5	-1.08246	1000	9.96578	K	rnk
WP_000090097.1	WP_000090097.1 MULTISPECIES: colicin uptake protein TolR [Enterobacterales]	0	0	63200000	0	33700000	1000	9.96578	1	0	1000	9.96578	1000	9.96578	0.5	-0.907176	1000	9.96578	U	tolR
WP_000090180.1	WP_000090180.1 MULTISPECIES: glutathione ABC transporter substrate-binding protein GsiB [Escherichia]	3490000	0	1820000	0	2470000	0.5	-0.939289	1	0	0.7	-0.498716	1000	9.96578	1.4	0.440573	1000	9.96578	E	gsiB
WP_000090775.1	WP_000090775.1 MULTISPECIES: 30S ribosomal protein S13 [Proteobacteria]	49200000	0	246000000	0	190000000	5	2.32193	1	0	3.9	1.94927	1000	9.96578	0.8	-0.372659	1000	9.96578	J	rpsM
WP_000091149.1	WP_000091149.1 MULTISPECIES: pyruvate kinase [Enterobacteriaceae]	1630000000	0	1010000000	0	1560000000	0.6	-0.690517	1	0	1	-0.0633259	1000	9.96578	1.5	0.627191	1000	9.96578	F	pykA
WP_000091263.1	WP_000091263.1 MULTISPECIES: 1-phosphofructokinase [Enterobacteriaceae]	207000	0	0	0	2850000	0	-13.2877	1	0	13.8	3.78326	1000	9.96578	1000	9.96578	1000	9.96578	F	fruK
WP_000091466.1	WP_000091466.1 MULTISPECIES: transcriptional regulator [Enterobacteriaceae]	19700000	0	19000000	0	10600000	1	-0.0521962	1	0	0.5	-0.894131	1000	9.96578	0.6	-0.841935	1000	9.96578	S	yheO
WP_000091661.1	WP_000091661.1 MULTISPECIES: 3-ketoacyl-ACP reductase FabG2 [Escherichia]	0	0	0	0	1380000	1	0	1	0	1000	9.96578	1000	9.96578	1000	9.96578	1000	9.96578	IQ	fabG
WP_000091699.1	WP_000091699.1 MULTISPECIES: oxidative damage protection protein [Enterobacteriaceae]	184000000	0	538000000	0	225000000	2.9	1.5479	1	0	1.2	0.290219	1000	9.96578	0.4	-1.25768	1000	9.96578	CO	yggX
WP_000091945.1	WP_000091945.1 MULTISPECIES: 50S ribosomal protein L6 [Enterobacterales]	1660000000	0	2420000000	0	1450000000	1.5	0.543824	1	0	0.9	-0.19513	1000	9.96578	0.6	-0.738954	1000	9.96578	J	rplF
WP_000091955.1	WP_000091955.1 MULTISPECIES: 50S ribosomal protein L28 [Bacteria]	77100000	0	174000000	0	157000000	2.3	1.17428	1	0	2	1.02596	1000	9.96578	0.9	-0.148323	1000	9.96578	J	rpmB
WP_000092069.1	WP_000092069.1 MULTISPECIES: surface-exposed outer membrane lipoprotein YaiW [Enterobacteriaceae]	3550000	0	0	0	3600000	0	-13.2877	1	0	1	0.0201779	1000	9.96578	1000	9.96578	1000	9.96578	S	yaiW
WP_000093271.1	WP_000093271.1 MULTISPECIES: PTS mannitol transporter subunit IICBA [Enterobacteriaceae]	90600000	0	65300000	0	57900000	0.7	-0.472428	1	0	0.6	-0.645948	1000	9.96578	0.9	-0.17352	1000	9.96578	G	mtlA
WP_000093619.1	WP_000093619.1 MULTISPECIES: N-ethylmaleimide reductase [Escherichia]	4540000	0	7200000	0	13300000	1.6	0.665305	1	0	2.9	1.55066	1000	9.96578	1.8	0.885357	1000	9.96578	C	nemA
WP_000093813.1	WP_000093813.1 MULTISPECIES: multifunctional transcriptional regulator/nicotinamide-nucleotide adenylyltransferase/ribosylnicotinamide kinase NadR [Enterobacteriaceae]	11800000	0	0	0	11200000	0	-13.2877	1	0	0.9	-0.0752881	1000	9.96578	1000	9.96578	1000	9.96578	H	nadR
WP_000094544.1	WP_000094544.1 MULTISPECIES: aldolase [Enterobacteriaceae]	1780000	0	0	0	830000	0	-13.2877	1	0	0.5	-1.10069	1000	9.96578	1000	9.96578	1000	9.96578	G	yihT
WP_000094725.1	WP_000094725.1 MULTISPECIES: aerotaxis sensor receptor Aer [Escherichia]	0	0	76100000	0	0	1000	9.96578	1	0	1	0	1	0	0	-13.2877	1	0	T	aer
WP_000095707.1	WP_000095707.1 MULTISPECIES: acetate kinase [Enterobacteriaceae]	522000000	0	642000000	0	354000000	1.2	0.298523	1	0	0.7	-0.5603	1000	9.96578	0.6	-0.858824	1000	9.96578	F	ackA
WP_000096035.1	WP_000096035.1 methionine synthase [Escherichia coli]	70800000	0	82400000	0	35400000	1.2	0.218895	1	0	0.5	-1	1000	9.96578	0.4	-1.21889	1000	9.96578	H	metH
WP_000096497.1	WP_000096497.1 MULTISPECIES: flagellar hook-associated protein FlgK [Escherichia]	7610000	0	34300000	0	0	4.5	2.17224	1	0	0	-13.2877	1	0	0	-13.2877	1	0	N	flgK
WP_000096640.1	WP_000096640.1 MULTISPECIES: pyridoxine/pyridoxal/pyridoxamine kinase [Enterobacteriaceae]	19300000	0	4100000	0	8640000	0.2	-2.23491	1	0	0.4	-1.1595	1000	9.96578	2.1	1.07541	1000	9.96578	H	pdxK
WP_000096784.1	WP_000096784.1 MULTISPECIES: colanic acid biosynthesis phosphomannomutase CpsG [Escherichia]	361000000	0	599000000	0	260000000	1.7	0.730557	1	0	0.7	-0.473487	1000	9.96578	0.4	-1.20404	1000	9.96578	F	manB
WP_000096851.1	WP_000096851.1 MULTISPECIES: molybdate ABC transporter ATP-binding protein ModF [Escherichia]	14200000	0	8250000	0	8490000	0.6	-0.783425	1	0	0.6	-0.742054	1000	9.96578	1	0.0413704	1000	9.96578	P	modF
WP_000097371.1	WP_000097371.1 MULTISPECIES: D-lactate dehydrogenase [Escherichia]	128000000	0	65400000	0	113000000	0.5	-0.968781	1	0	0.9	-0.179821	1000	9.96578	1.7	0.78896	1000	9.96578	C	dld
WP_000097574.1	WP_000097574.1 MULTISPECIES: cell division protein CpoB [Enterobacteriaceae]	54000000	0	232000000	0	85800000	4.3	2.10309	1	0	1.6	0.668018	1000	9.96578	0.4	-1.43508	1000	9.96578	D	cpoB
WP_000097806.1	WP_000097806.1 MULTISPECIES: pyridoxine 4-dehydrogenase [Escherichia]	74500000	0	34200000	0	48100000	0.5	-1.12324	1	0	0.6	-0.631204	1000	9.96578	1.4	0.492041	1000	9.96578	C	ydbC
WP_000098258.1	WP_000098258.1 MULTISPECIES: glucarate dehydratase [Enterobacteriaceae]	68900000	0	47500000	0	65100000	0.7	-0.536576	1	0	0.9	-0.0818464	1000	9.96578	1.4	0.45473	1000	9.96578	M	gudD
WP_000098598.1	WP_000098598.1 MULTISPECIES: transketolase [Enterobacteriaceae]	1930000000	0	1470000000	0	1530000000	0.8	-0.392785	1	0	0.8	-0.335069	1000	9.96578	1	0.0577155	1000	9.96578	G	tktA
WP_000098826.1	WP_000098826.1 primosomal protein DnaT [Escherichia coli]	0	0	0	0	4950000	1	0	1	0	1000	9.96578	1000	9.96578	1000	9.96578	1000	9.96578	J	dnaT
WP_000099498.1	WP_000099498.1 MULTISPECIES: aconitate hydratase AcnA [Escherichia]	434000000	0	65700000	0	337000000	0.2	-2.72373	1	0	0.8	-0.364946	1000	9.96578	5.1	2.35878	1000	9.96578	C	acnA
WP_000099829.1	WP_000099829.1 MULTISPECIES: 2-oxoglutarate dehydrogenase complex dihydrolipoyllysine-residue succinyltransferase [Enterobacteriaceae]	3330000000	1040000	3540000000	0	6260000000	1.1	0.0882272	0	-13.2877	1.9	0.91064	6019.2	12.5554	1.8	0.822413	1000	9.96578	C	sucB
WP_000100043.1	WP_000100043.1 MULTISPECIES: OmpH family outer membrane protein [Escherichia]	0	0	0	0	112000	1	0	1	0	1000	9.96578	1000	9.96578	1000	9.96578	1000	9.96578	S	-
WP_000100429.1	WP_000100429.1 MULTISPECIES: NADPH-dependent 7-cyano-7-deazaguanine reductase QueF [Enterobacteriaceae]	89200000	0	2140000	0	7050000	0	-5.38136	1	0	0.1	-3.66135	1000	9.96578	3.3	1.72001	1000	9.96578	F	queF
WP_000100799.1	WP_000100799.1 MULTISPECIES: DNA starvation/stationary phase protection protein Dps [Enterobacteriaceae]	590000000	0	502000000	0	597000000	0.9	-0.233028	1	0	1	0.017016	1000	9.96578	1.2	0.250044	1000	9.96578	P	dps
WP_000101055.1	WP_000101055.1 MULTISPECIES: septum site-determining protein MinD [Enterobacteriaceae]	963000000	0	773000000	0	775000000	0.8	-0.317067	1	0	0.8	-0.313339	1000	9.96578	1	0.0037279	1000	9.96578	D	minD
WP_000102485.1	WP_000102485.1 MULTISPECIES: dihydrolipoyl dehydrogenase [Bacteria]	5100000000	5130000	2520000000	0	5130000000	0.5	-1.01707	0	-13.2877	1	0.00846158	1000	9.96578	2	1.02554	1000	9.96578	F	lpdA
WP_000102539.1	WP_000102539.1 MULTISPECIES: maltose O-acetyltransferase [Enterobacteriaceae]	4540000	0	7160000	0	1140000	1.6	0.657267	1	0	0.3	-1.99366	1000	9.96578	0.2	-2.65093	1000	9.96578	S	maa
WP_000103580.1	WP_000103580.1 MULTISPECIES: dipeptide ABC transporter ATP-binding subunit DppF [Escherichia]	50600000	0	0	0	29100000	0	-13.2877	1	0	0.6	-0.798118	1000	9.96578	1000	9.96578	1000	9.96578	P	dppF
WP_000103754.1	WP_000103754.1 MULTISPECIES: acyl carrier protein [Gammaproteobacteria]	222000000	0	738000000	0	1300000000	3.3	1.73306	1	0	5.9	2.54988	1000	9.96578	1.8	0.816819	1000	9.96578	IQ	acpP
WP_000103863.1	WP_000103863.1 MULTISPECIES: DNA mismatch repair protein MutS [Escherichia]	40500000	0	43800000	0	22300000	1.1	0.113009	1	0	0.6	-0.860878	1000	9.96578	0.5	-0.973887	1000	9.96578	L	mutS
WP_000104576.1	WP_000104576.1 MULTISPECIES: intracellular growth attenuator protein IgaA [Escherichia]	10500000	0	6030000	0	10800000	0.6	-0.800159	1	0	1	0.040642	1000	9.96578	1.8	0.840801	1000	9.96578	S	yrfF
WP_000105467.1	WP_000105467.1 cysteine synthase B [Escherichia coli]	30700000	0	41100000	0	41500000	1.3	0.4209	1	0	1.4	0.434873	1000	9.96578	1	0.0139729	1000	9.96578	E	cysM
WP_000105562.1	WP_000105562.1 MULTISPECIES: agmatinase [Enterobacteriaceae]	99300000	0	69100000	0	75000000	0.7	-0.523108	1	0	0.8	-0.404903	1000	9.96578	1.1	0.118205	1000	9.96578	E	speB
WP_000105836.1	WP_000105836.1 lipoate--protein ligase LplA [Escherichia coli]	0	0	6800000	0	0	1000	9.96578	1	0	1	0	1	0	0	-13.2877	1	0	J	lplA
WP_000106605.1	WP_000106605.1 MULTISPECIES: Zn(II)/Cd(II)/Pb(II) translocating P-type ATPase ZntA [Escherichia]	29200000	0	14800000	0	22000000	0.5	-0.980371	1	0	0.8	-0.408465	1000	9.96578	1.5	0.571906	1000	9.96578	P	zntA
WP_000106821.1	WP_000106821.1 MULTISPECIES: hexitol phosphatase HxpB [Enterobacteriaceae]	97400000	0	92900000	0	71900000	1	-0.0682432	1	0	0.7	-0.43793	1000	9.96578	0.8	-0.369687	1000	9.96578	S	yniC
WP_000106892.1	WP_000106892.1 MULTISPECIES: guanine/hypoxanthine transporter GhxP [Enterobacteriaceae]	2320000	0	2580000	0	1170000	1.1	0.153246	1	0	0.5	-0.987616	1000	9.96578	0.5	-1.14086	1000	9.96578	S	yjcD
WP_000108160.1	WP_000108160.1 MULTISPECIES: acyl-CoA thioester hydrolase YciA [Enterobacteriaceae]	7980000	0	6850000	0	4650000	0.9	-0.220285	1	0	0.6	-0.779158	1000	9.96578	0.7	-0.558873	1000	9.96578	I	yciA
WP_000108172.1	WP_000108172.1 MULTISPECIES: monothiol glutaredoxin 4 [Enterobacteriaceae]	142000000	0	483000000	0	440000000	3.4	1.76613	1	0	3.1	1.63161	1000	9.96578	0.9	-0.13452	1000	9.96578	O	grxD
WP_000108301.1	WP_000108301.1 MULTISPECIES: 6-carboxytetrahydropterin synthase QueD [Enterobacteriaceae]	16900000	0	21100000	0	10200000	1.2	0.32022	1	0	0.6	-0.728454	1000	9.96578	0.5	-1.04867	1000	9.96578	F	queD
WP_000108624.1	WP_000108624.1 MULTISPECIES: 3-mercaptopyruvate sulfurtransferase [Escherichia]	591000000	0	471000000	0	467000000	0.8	-0.327431	1	0	0.8	-0.339736	1000	9.96578	1	-0.0123045	1000	9.96578	P	sseA
WP_000108995.1	WP_000108995.1 MULTISPECIES: histidinol-phosphate transaminase [Enterobacteriaceae]	92500000	0	45100000	0	37500000	0.5	-1.03633	1	0	0.4	-1.30256	1000	9.96578	0.8	-0.266237	1000	9.96578	E	hisC
WP_000109148.1	WP_000109148.1 MULTISPECIES: TetR/AcrR family transcriptional regulator [Enterobacteriaceae]	4230000	0	0	0	1950000	0	-13.2877	1	0	0.5	-1.11718	1000	9.96578	1000	9.96578	1000	9.96578	K	yxaF
WP_000110076.1	WP_000110076.1 restriction endonuclease subunit S [Escherichia coli]	0	0	0	0	4950000	1	0	1	0	1000	9.96578	1000	9.96578	1000	9.96578	1000	9.96578	V	hsdS
WP_000110493.1	WP_000110493.1 MULTISPECIES: diaminopropionate ammonia-lyase [Enterobacteriaceae]	157000	0	1330000	0	0	8.5	3.08259	1	0	0	-13.2877	1	0	0	-13.2877	1	0	E	dpaL
WP_000110754.1	WP_000110754.1 MULTISPECIES: bifunctional aspartate kinase/homoserine dehydrogenase II [Enterobacteriaceae]	51600000	0	29100000	0	28300000	0.6	-0.826352	1	0	0.5	-0.866569	1000	9.96578	1	-0.0402171	1000	9.96578	E	metL
WP_000110954.1	WP_000110954.1 MULTISPECIES: murein tripeptide/oligopeptide ABC transporter ATP-binding protein OppD [Enterobacteriaceae]	259000000	0	214000000	0	152000000	0.8	-0.275341	1	0	0.6	-0.768881	1000	9.96578	0.7	-0.493539	1000	9.96578	P	oppD
WP_000111043.1	WP_000111043.1 MULTISPECIES: pyruvate formate lyase 1-activating protein [Enterobacteriaceae]	43700000	0	39400000	0	51300000	0.9	-0.149438	1	0	1.2	0.231326	1000	9.96578	1.3	0.380763	1000	9.96578	O	pflA
WP_000111269.1	WP_000111269.1 MULTISPECIES: phosphoglycerate kinase [Enterobacteriaceae]	1470000000	11600000	1900000000	0	1380000000	1.3	0.370183	0	-13.2877	0.9	-0.0911479	119	6.8944	0.7	-0.461331	1000	9.96578	F	pgk
WP_000113014.1	WP_000113014.1 MULTISPECIES: molybdate ABC transporter substrate-binding protein [Enterobacteriaceae]	494000000	0	1790000000	0	418000000	3.6	1.85738	1	0	0.8	-0.241008	1000	9.96578	0.2	-2.09838	1000	9.96578	P	modA
WP_000113351.1	WP_000113351.1 P fimbrial tip protein PapF [Escherichia coli]	2230000	0	15200000	0	7270000	6.8	2.76896	1	0	3.3	1.70491	1000	9.96578	0.5	-1.06404	1000	9.96578	NU	-
WP_000113943.1	WP_000113943.1 phosphate response regulator transcription factor PhoB [Escherichia coli]	11400000	0	13900000	0	17600000	1.2	0.286051	1	0	1.5	0.626542	1000	9.96578	1.3	0.340491	1000	9.96578	K	phoB
WP_000114254.1	WP_000114254.1 MULTISPECIES: sugar-phosphatase YbiV [Escherichia]	0	0	0	0	434000	1	0	1	0	1000	9.96578	1000	9.96578	1000	9.96578	1000	9.96578	S	supH
WP_000114984.1	WP_000114984.1 MULTISPECIES: peptide deformylase [Enterobacteriaceae]	7140000	0	117000000	0	14900000	16.4	4.03444	1	0	2.1	1.06132	1000	9.96578	0.1	-2.97312	1000	9.96578	J	def
WP_000115381.1	WP_000115381.1 MULTISPECIES: DNA-binding protein StpA [Enterobacteriaceae]	64700000	0	366000000	0	160000000	5.7	2.50001	1	0	2.5	1.30623	1000	9.96578	0.4	-1.19377	1000	9.96578	K	stpA
WP_000115964.1	WP_000115964.1 MULTISPECIES: aldehyde dehydrogenase [Escherichia]	2200000000	0	158000000	0	2120000000	0.1	-3.79951	1	0	1	-0.0534393	1000	9.96578	13.4	3.74607	1000	9.96578	C	aldA
WP_000116098.1	WP_000116098.1 MULTISPECIES: oxygen-independent coproporphyrinogen III oxidase [Escherichia]	7360000	0	10600000	0	4670000	1.4	0.526287	1	0	0.6	-0.656283	1000	9.96578	0.4	-1.18257	1000	9.96578	H	hemN
WP_000116315.1	WP_000116315.1 MULTISPECIES: 23S rRNA (cytosine(1962)-C(5))-methyltransferase RlmI [Enterobacteriaceae]	16500000	0	9930000	0	8170000	0.6	-0.7326	1	0	0.5	-1.01406	1000	9.96578	0.8	-0.281458	1000	9.96578	J	rlmI
WP_000117881.1	WP_000117881.1 MULTISPECIES: asparagine--tRNA ligase [Enterobacteriaceae]	732000000	0	583000000	0	706000000	0.8	-0.328348	1	0	1	-0.0521755	1000	9.96578	1.2	0.276172	1000	9.96578	J	asnS
WP_000118393.1	WP_000118393.1 acetyl-CoA carboxylase, carboxyltransferase subunit beta [Escherichia coli]	433000000	0	406000000	0	579000000	0.9	-0.0928873	1	0	1.3	0.419196	1000	9.96578	1.4	0.512084	1000	9.96578	I	accD
WP_000118512.1	WP_000118512.1 MULTISPECIES: NADH-quinone oxidoreductase subunit NuoH [Enterobacteriaceae]	30200000	0	19800000	0	23000000	0.7	-0.609048	1	0	0.8	-0.392915	1000	9.96578	1.2	0.216133	1000	9.96578	C	nuoH
WP_000118896.1	WP_000118896.1 MULTISPECIES: selenium metabolism membrane protein YedE/FdhT [Enterobacteriaceae]	1720000	0	2100000	0	1050000	1.2	0.287981	1	0	0.6	-0.712019	1000	9.96578	0.5	-1	1000	9.96578	S	yedE
WP_000120946.1	WP_000120946.1 fimbrial usher FimD [Escherichia coli]	10400000	0	86900000	0	5660000	8.4	3.06277	1	0	0.5	-0.87771	1000	9.96578	0.1	-3.94048	1000	9.96578	NU	fimD
WP_000122015.1	WP_000122015.1 MULTISPECIES: DNA polymerase III subunit gamma/tau [Enterobacteriaceae]	1860000	0	0	0	1150000	0	-13.2877	1	0	0.6	-0.693669	1000	9.96578	1000	9.96578	1000	9.96578	F	dnaX
WP_000122253.1	WP_000122253.1 MULTISPECIES: ATP-dependent Clp endopeptidase proteolytic subunit ClpP [Enterobacterales]	282000000	0	127000000	0	243000000	0.5	-1.15087	1	0	0.9	-0.214739	1000	9.96578	1.9	0.936128	1000	9.96578	O	clpP
WP_000123197.1	WP_000123197.1 MULTISPECIES: ribonuclease G [Enterobacteriaceae]	19700000	0	15100000	0	15800000	0.8	-0.383647	1	0	0.8	-0.318271	1000	9.96578	1	0.065376	1000	9.96578	J	rng
WP_000124608.1	WP_000124608.1 MULTISPECIES: YtjB family periplasmic protein [Enterobacteriaceae]	0	0	2640000	0	389000	1000	9.96578	1	0	1000	9.96578	1000	9.96578	0.1	-2.7627	1000	9.96578	S	smp
WP_000124700.1	WP_000124700.1 MULTISPECIES: elongation factor G [Enterobacteriaceae]	3690000000	6440000	3640000000	0	3590000000	1	-0.0196824	0	-13.2877	1	-0.039637	557.5	9.12271	1	-0.0199546	1000	9.96578	J	fusA
WP_000124850.1	WP_000124850.1 MULTISPECIES: 50S ribosomal protein L20 [Bacteria]	34900000	44500000	20200000	0	15600000	0.6	-0.788872	0	-13.2877	0.4	-1.16168	0.4	-1.51226	0.8	-0.372809	1000	9.96578	J	rplT
WP_000125016.1	WP_000125016.1 MULTISPECIES: (d)CMP kinase [Enterobacteriaceae]	69600000	0	98000000	0	48000000	1.4	0.493694	1	0	0.7	-0.536053	1000	9.96578	0.5	-1.02975	1000	9.96578	F	cmk
WP_000125281.1	WP_000125281.1 MULTISPECIES: acetoacetate metabolism transcriptional regulator AtoC [Enterobacteriaceae]	2470000	0	0	0	1510000	0	-13.2877	1	0	0.6	-0.709962	1000	9.96578	1000	9.96578	1000	9.96578	T	atoC
WP_000126500.1	WP_000126500.1 MULTISPECIES: two-component response regulator DpiA [Enterobacteriaceae]	1510000	0	344000	0	1650000	0.2	-2.13407	1	0	1.1	0.127917	1000	9.96578	4.8	2.26199	1000	9.96578	K	dpiA
WP_000126520.1	WP_000126520.1 MULTISPECIES: dihydroorotase [Escherichia]	52000000	0	68300000	0	47900000	1.3	0.393374	1	0	0.9	-0.118486	1000	9.96578	0.7	-0.51186	1000	9.96578	F	pyrC
WP_000127063.1	WP_000127063.1 MULTISPECIES: 2-dehydro-3-deoxygalactonokinase [Escherichia]	0	0	0	0	579000	1	0	1	0	1000	9.96578	1000	9.96578	1000	9.96578	1000	9.96578	G	dgoK
WP_000127356.1	WP_000127356.1 MULTISPECIES: adenine phosphoribosyltransferase [Enterobacteriaceae]	102000000	0	108000000	0	76600000	1.1	0.0824622	1	0	0.8	-0.413153	1000	9.96578	0.7	-0.495615	1000	9.96578	F	apt
WP_000128847.1	WP_000128847.1 MULTISPECIES: ATP-dependent DNA helicase [Enterobacteriaceae]	0	0	0	0	711000	1	0	1	0	1000	9.96578	1000	9.96578	1000	9.96578	1000	9.96578	KL	yoaA
WP_000129526.1	WP_000129526.1 MULTISPECIES: bifunctional ADP-dependent NAD(P)H-hydrate dehydratase/NAD(P)H-hydrate epimerase [Enterobacteriaceae]	22500000	0	0	0	14600000	0	-13.2877	1	0	0.6	-0.623957	1000	9.96578	1000	9.96578	1000	9.96578	H	nnrD
WP_000129551.1	WP_000129551.1 MULTISPECIES: class I fructose-bisphosphate aldolase [Enterobacterales]	496000000	0	159000000	0	431000000	0.3	-1.64131	1	0	0.9	-0.202652	1000	9.96578	2.7	1.43866	1000	9.96578	F	fbaB
WP_000130041.1	WP_000130041.1 MULTISPECIES: D-alanine--D-alanine ligase [Escherichia]	45900000	0	43500000	0	23300000	0.9	-0.0774788	1	0	0.5	-0.978164	1000	9.96578	0.5	-0.900685	1000	9.96578	F	ddl
WP_000130100.1	WP_000130100.1 MULTISPECIES: 30S ribosomal protein S17 [Bacteria]	95900000	0	218000000	0	348000000	2.3	1.18473	1	0	3.6	1.85948	1000	9.96578	1.6	0.674759	1000	9.96578	J	rpsQ
WP_000130187.1	WP_000130187.1 MULTISPECIES: transaldolase [Enterobacteriaceae]	1720000000	0	1740000000	0	2050000000	1	0.0166787	1	0	1.2	0.253215	1000	9.96578	1.2	0.236537	1000	9.96578	F	tal
WP_000130305.1	WP_000130305.1 MULTISPECIES: ATP-dependent protease ATP-binding subunit ClpX [Enterobacteriaceae]	90000000	0	244000000	0	87400000	2.7	1.43888	1	0	1	-0.0422917	1000	9.96578	0.4	-1.48118	1000	9.96578	O	clpX
WP_000130621.1	WP_000130621.1 MULTISPECIES: sulfurtransferase TusA [Gammaproteobacteria]	0	0	619000	0	0	1000	9.96578	1	0	1	0	1	0	0	-13.2877	1	0	J	tusA
WP_000131310.1	WP_000131310.1 MULTISPECIES: Tol-Pal system protein TolQ [Enterobacteriaceae]	14800000	0	13600000	0	13400000	0.9	-0.121991	1	0	0.9	-0.143364	1000	9.96578	1	-0.0213737	1000	9.96578	U	tolQ
WP_000131702.1	WP_000131702.1 MULTISPECIES: ferric iron uptake transcriptional regulator [Enterobacteriaceae]	367000000	0	1110000000	0	351000000	3	1.59671	1	0	1	-0.064309	1000	9.96578	0.3	-1.66102	1000	9.96578	K	fur
WP_000131782.1	WP_000131782.1 MULTISPECIES: ATP phosphoribosyltransferase [Enterobacteriaceae]	157000000	0	68200000	0	101000000	0.4	-1.20292	1	0	0.6	-0.636409	1000	9.96578	1.5	0.566512	1000	9.96578	F	hisG
WP_000132059.1	WP_000132059.1 MULTISPECIES: acyl carrier protein [Bacteria]	0	0	31000000	0	5770000	1000	9.96578	1	0	1000	9.96578	1000	9.96578	0.2	-2.42562	1000	9.96578	IQ	acpP2
WP_000132231.1	WP_000132231.1 MULTISPECIES: nicotinamide-nucleotide amidase [Enterobacteriaceae]	36100000	0	27500000	0	12900000	0.8	-0.392567	1	0	0.4	-1.48463	1000	9.96578	0.5	-1.09206	1000	9.96578	S	ygaD
WP_000132956.1	WP_000132956.1 MULTISPECIES: hydrogenase maturation peptidase HycI [Enterobacteriaceae]	0	0	1640000	0	439000	1000	9.96578	1	0	1000	9.96578	1000	9.96578	0.3	-1.9014	1000	9.96578	C	hycI
WP_000133040.1	WP_000133040.1 MULTISPECIES: translation initiation factor IF-2 [Enterobacteriaceae]	409000000	0	548000000	0	470000000	1.3	0.422075	1	0	1.1	0.20056	1000	9.96578	0.9	-0.221515	1000	9.96578	J	infB
WP_000133524.1	WP_000133524.1 MULTISPECIES: aminopeptidase PepB [Enterobacteriaceae]	682000000	0	288000000	0	478000000	0.4	-1.2437	1	0	0.7	-0.512761	1000	9.96578	1.7	0.730942	1000	9.96578	E	pepB
WP_000133631.1	WP_000133631.1 MULTISPECIES: HTH-type transcriptional regulator UlaR [Enterobacteriaceae]	4550000	0	0	0	417000	0	-13.2877	1	0	0.1	-3.44775	1000	9.96578	1000	9.96578	1000	9.96578	K	ulaR
WP_000135058.1	WP_000135058.1 MULTISPECIES: DNA-directed RNA polymerase subunit omega [Bacteria]	23000000	0	204000000	0	71500000	8.9	3.14886	1	0	3.1	1.63631	1000	9.96578	0.4	-1.51255	1000	9.96578	K	rpoZ
WP_000135199.1	WP_000135199.1 MULTISPECIES: 30S ribosomal protein S18 [Bacteria]	6230000	0	46100000	0	114000000	7.4	2.88746	1	0	18.3	4.19366	1000	9.96578	2.5	1.3062	1000	9.96578	J	rpsR
WP_000135224.1	WP_000135224.1 MULTISPECIES: 30S ribosomal protein S4 [Enterobacterales]	1180000000	0	1280000000	0	1070000000	1.1	0.117357	1	0	0.9	-0.141176	1000	9.96578	0.8	-0.258533	1000	9.96578	J	rpsD
WP_000135618.1	WP_000135618.1 MULTISPECIES: F0F1 ATP synthase subunit A [Enterobacteriaceae]	5640000	0	0	0	2600000	0	-13.2877	1	0	0.5	-1.11718	1000	9.96578	1000	9.96578	1000	9.96578	C	atpB
WP_000136799.1	WP_000136799.1 MULTISPECIES: glycerol kinase GlpK [Escherichia]	1040000000	841000	664000000	0	1010000000	0.6	-0.647328	0	-13.2877	1	-0.0422282	1201	10.23	1.5	0.6051	1000	9.96578	F	glpK
WP_000137653.1	WP_000137653.1 MULTISPECIES: uroporphyrinogen decarboxylase [Escherichia]	40900000	0	45200000	0	38500000	1.1	0.144222	1	0	0.9	-0.0872424	1000	9.96578	0.9	-0.231464	1000	9.96578	H	hemE
WP_000137877.1	WP_000137877.1 MULTISPECIES: two-component system response regulator BaeR [Enterobacteriaceae]	11100000	0	3920000	0	4780000	0.4	-1.50163	1	0	0.4	-1.21548	1000	9.96578	1.2	0.286157	1000	9.96578	K	baeR
WP_000138034.1	WP_000138034.1 MULTISPECIES: mischarged aminoacyl-tRNA deacylase [Escherichia]	39400000	0	73300000	0	30900000	1.9	0.895618	1	0	0.8	-0.350589	1000	9.96578	0.4	-1.24621	1000	9.96578	S	yeaK
WP_000138282.1	WP_000138282.1 MULTISPECIES: glutamine-hydrolyzing GMP synthase [Enterobacteriaceae]	409000000	0	282000000	0	273000000	0.7	-0.536406	1	0	0.7	-0.5832	1000	9.96578	1	-0.0467942	1000	9.96578	F	guaA
WP_000138728.1	WP_000138728.1 MULTISPECIES: YcjF family protein [Enterobacteriaceae]	816000	0	0	0	1340000	0	-13.2877	1	0	1.6	0.715592	1000	9.96578	1000	9.96578	1000	9.96578	S	ycjF
WP_000138846.1	WP_000138846.1 MULTISPECIES: malate synthase A [Escherichia]	429000000	127000	33900000	0	573000000	0.1	-3.66162	0	-13.2877	1.3	0.417557	4511.8	12.1395	16.9	4.07918	1000	9.96578	H	aceB
WP_000139091.1	WP_000139091.1 MULTISPECIES: uroporphyrinogen-III C-methyltransferase [Escherichia]	790000000	0	802000000	0	641000000	1	0.0217496	1	0	0.8	-0.301528	1000	9.96578	0.8	-0.323278	1000	9.96578	H	hemX
WP_000139520.1	WP_000139520.1 ATP-dependent RNA helicase HrpA [Escherichia coli]	10900000	0	0	0	5810000	0	-13.2877	1	0	0.5	-0.907718	1000	9.96578	1000	9.96578	1000	9.96578	L	hrpA
WP_000139678.1	WP_000139678.1 MULTISPECIES: lipid-A-disaccharide synthase [Enterobacteriaceae]	0	0	53400000	0	2300000	1000	9.96578	1	0	1000	9.96578	1000	9.96578	0	-4.53713	1000	9.96578	M	lpxB
WP_000140327.1	WP_000140327.1 MULTISPECIES: 30S ribosomal protein S1 [Enterobacteriaceae]	2000000000	0	2850000000	1190000	1770000000	1.4	0.510962	1000	9.96578	0.9	-0.176251	1000	9.96578	0.6	-0.687213	1487.4	10.5386	J	rpsA
WP_000141275.1	WP_000141275.1 MULTISPECIES: HTH-type transcriptional repressor AllR [Enterobacteriaceae]	22300000	0	10600000	0	4550000	0.5	-1.07298	1	0	0.2	-2.29311	1000	9.96578	0.4	-1.22013	1000	9.96578	K	allR
WP_000144359.1	WP_000144359.1 MULTISPECIES: valine--pyruvate transaminase [Enterobacteriaceae]	11500000	0	5890000	0	7430000	0.5	-0.965294	1	0	0.6	-0.6302	1000	9.96578	1.3	0.335095	1000	9.96578	E	avtA
WP_000145410.1	WP_000145410.1 MULTISPECIES: hydrogenase 2 small subunit [Enterobacteriaceae]	42700000	0	55300000	0	74300000	1.3	0.373043	1	0	1.7	0.799126	1000	9.96578	1.3	0.426083	1000	9.96578	C	hybO
WP_000146770.1	WP_000146770.1 MULTISPECIES: flagellar filament capping protein FliD [Enterobacteriaceae]	26600000	0	23400000	0	34300000	0.9	-0.184918	1	0	1.3	0.366782	1000	9.96578	1.5	0.5517	1000	9.96578	N	fliD
WP_000146989.1	WP_000146989.1 MULTISPECIES: cell division protein DedD [Enterobacteriaceae]	3180000	0	16500000	0	4290000	5.2	2.37537	1	0	1.3	0.431951	1000	9.96578	0.3	-1.94342	1000	9.96578	D	dedD
WP_000147023.1	WP_000147023.1 hypothetical protein [Escherichia coli]	13400000	0	12000000	0	727000	0.9	-0.159199	1	0	0.1	-4.20413	1000	9.96578	0.1	-4.04494	1000	9.96578	S	-
WP_000147302.1	WP_000147302.1 MULTISPECIES: chemotaxis protein CheW [Enterobacteriaceae]	26000000	0	220000000	0	27400000	8.5	3.08092	1	0	1.1	0.0756643	1000	9.96578	0.1	-3.00526	1000	9.96578	NT	cheW
WP_000148581.1	WP_000148581.1 MULTISPECIES: aspartate carbamoyltransferase regulatory subunit [Enterobacteriaceae]	320000000	0	428000000	0	192000000	1.3	0.419539	1	0	0.6	-0.736966	1000	9.96578	0.4	-1.1565	1000	9.96578	F	pyrI
WP_000148699.1	WP_000148699.1 MULTISPECIES: Tat proofreading chaperone DmsD [Escherichia]	0	0	984000	0	0	1000	9.96578	1	0	1	0	1	0	0	-13.2877	1	0	S	dmsD
WP_000148959.1	WP_000148959.1 MULTISPECIES: NADP(+)-dependent aldehyde reductase [Enterobacteriaceae]	0	0	3900000	0	4270000	1000	9.96578	1	0	1000	9.96578	1000	9.96578	1.1	0.130762	1000	9.96578	S	ybbO
WP_000149094.1	WP_000149094.1 MULTISPECIES: ribosome-associated ATPase/putative transporter RbbA [Enterobacteriaceae]	1300000	0	0	0	0	0	-13.2877	1	0	0	-13.2877	1	0	1	0	1	0	V	rbbA
WP_000150543.1	WP_000150543.1 MULTISPECIES: PTS mannose transporter subunit IIAB [Enterobacteriaceae]	643000000	0	667000000	0	464000000	1	0.052868	1	0	0.7	-0.470694	1000	9.96578	0.7	-0.523562	1000	9.96578	G	manX
WP_000150638.1	WP_000150638.1 MULTISPECIES: ABC transporter ATP-binding protein [Enterobacteriaceae]	0	0	0	4590000	0	1	0	1000	9.96578	1	0	1	0	1	0	0	-13.2877	V	yadG
WP_000151242.1	WP_000151242.1 MULTISPECIES: MHS family MFS transporter YdfJ [Enterobacteriaceae]	17700000	0	977000	0	8410000	0.1	-4.17925	1	0	0.5	-1.07357	1000	9.96578	8.6	3.10568	1000	9.96578	P	ydfJ
WP_000151731.1	WP_000151731.1 MULTISPECIES: L-arabinose isomerase [Escherichia]	9510000	0	0	0	6080000	0	-13.2877	1	0	0.6	-0.645374	1000	9.96578	1000	9.96578	1000	9.96578	G	araA
WP_000152307.1	WP_000152307.1 MULTISPECIES: peroxiredoxin OsmC [Escherichia]	81100000	0	18800000	0	61600000	0.2	-2.10897	1	0	0.8	-0.396772	1000	9.96578	3.3	1.7122	1000	9.96578	O	osmC
WP_000152933.1	WP_000152933.1 MULTISPECIES: aminoacyl-tRNA hydrolase [Enterobacteriaceae]	47000000	0	55900000	0	30000000	1.2	0.250188	1	0	0.6	-0.647698	1000	9.96578	0.5	-0.897886	1000	9.96578	J	pth
WP_000153067.1	WP_000153067.1 MULTISPECIES: Ni(II)/Co(II) efflux transporter accessory subunit RcnB [Enterobacteriaceae]	50200000	0	125000000	0	38500000	2.5	1.31617	1	0	0.8	-0.382829	1000	9.96578	0.3	-1.699	1000	9.96578	S	yohN
WP_000153137.1	WP_000153137.1 ribonucleotide monophosphatase NagD [Escherichia coli]	46000000	0	35700000	0	25400000	0.8	-0.36571	1	0	0.6	-0.856805	1000	9.96578	0.7	-0.491096	1000	9.96578	G	nagD
WP_000153502.1	WP_000153502.1 MULTISPECIES: glyceraldehyde-3-phosphate dehydrogenase [Enterobacteriaceae]	4840000000	9870000	5830000000	699000	6180000000	1.2	0.268489	0.1	-3.81969	1.3	0.3526	626.1	9.29034	1.1	0.084111	8841.2	13.11	F	gapA
WP_000153937.1	WP_000153937.1 MULTISPECIES: 5-methyltetrahydropteroyltriglutamate--homocysteine S-methyltransferase [Escherichia]	980000000	0	1220000000	0	736000000	1.2	0.316027	1	0	0.8	-0.413076	1000	9.96578	0.6	-0.729103	1000	9.96578	E	metE
WP_000154372.1	WP_000154372.1 MULTISPECIES: iron uptake system protein EfeO [Escherichia]	625000000	0	364000000	0	447000000	0.6	-0.779918	1	0	0.7	-0.483581	1000	9.96578	1.2	0.296336	1000	9.96578	P	efeO
WP_000155661.1	WP_000155661.1 MULTISPECIES: MmcQ/YjbR family DNA-binding protein [Escherichia]	83600000	0	119000000	0	75500000	1.4	0.509387	1	0	0.9	-0.147026	1000	9.96578	0.6	-0.656413	1000	9.96578	S	yjbR
WP_000156504.1	WP_000156504.1 MULTISPECIES: Lon protease family protein [Escherichia]	2210000	0	3350000	0	9930000	1.5	0.600115	1	0	4.5	2.16775	1000	9.96578	3	1.56763	1000	9.96578	O	ycbZ
WP_000157734.1	WP_000157734.1 MULTISPECIES: hypothetical protein [Enterobacteriaceae]	1670000	0	1360000	0	2790000	0.8	-0.296241	1	0	1.7	0.740417	1000	9.96578	2.1	1.03666	1000	9.96578	-	-
WP_000158159.1	WP_000158159.1 MULTISPECIES: YaiI/YqxD family protein [Enterobacteriaceae]	5540000	0	8570000	0	2890000	1.5	0.629409	1	0	0.5	-0.938816	1000	9.96578	0.3	-1.56823	1000	9.96578	S	yaiI
WP_000159201.1	WP_000159201.1 MULTISPECIES: colibactin biosynthesis acyltransferase ClbG [Enterobacterales]	450000	0	4890000	0	579000	10.9	3.44184	1	0	1.3	0.363638	1000	9.96578	0.1	-3.0782	1000	9.96578	I	-
WP_000160795.1	WP_000160795.1 MULTISPECIES: glutathione-disulfide reductase [Enterobacteriaceae]	141000000	2390000	80300000	0	84600000	0.6	-0.812223	0	-13.2877	0.6	-0.736966	35.4	5.14558	1.1	0.0752577	1000	9.96578	C	gor
WP_000162574.1	WP_000162574.1 MULTISPECIES: SsrA-binding protein SmpB [Enterobacteriaceae]	0	0	5110000	0	8050000	1000	9.96578	1	0	1000	9.96578	1000	9.96578	1.6	0.655665	1000	9.96578	J	smpB
WP_000162740.1	WP_000162740.1 MULTISPECIES: tRNA (N6-isopentenyl adenosine(37)-C2)-methylthiotransferase MiaB [Enterobacteriaceae]	25100000	0	85100000	0	13500000	3.4	1.76147	1	0	0.5	-0.894728	1000	9.96578	0.2	-2.6562	1000	9.96578	J	miaB
WP_000163775.1	WP_000163775.1 scaffolding protein MipA [Escherichia coli]	98900000	0	62200000	0	69600000	0.6	-0.669056	1	0	0.7	-0.506883	1000	9.96578	1.1	0.162173	1000	9.96578	M	mipA
WP_000165543.1	WP_000165543.1 MULTISPECIES: tryptophan--tRNA ligase [Enterobacteriaceae]	120000000	0	131000000	0	88500000	1.1	0.126532	1	0	0.7	-0.439285	1000	9.96578	0.7	-0.565817	1000	9.96578	J	trpS
WP_000166277.1	WP_000166277.1 MULTISPECIES: ribosome-associated protein [Escherichia]	0	0	56900000	0	30500000	1000	9.96578	1	0	1000	9.96578	1000	9.96578	0.5	-0.899619	1000	9.96578	S	yjgA
WP_000166454.1	WP_000166454.1 MULTISPECIES: arsenate reductase (glutaredoxin) [Escherichia]	37400000	0	227000000	0	111000000	6.1	2.60158	1	0	3	1.56945	1000	9.96578	0.5	-1.03213	1000	9.96578	P	arsC
WP_000167336.1	WP_000167336.1 MULTISPECIES: integration host factor subunit beta [Enterobacteriaceae]	62500000	0	142000000	0	186000000	2.3	1.18396	1	0	3	1.57337	1000	9.96578	1.3	0.389412	1000	9.96578	K	himD
WP_000168305.1	WP_000168305.1 MULTISPECIES: single-stranded DNA-binding protein SSB1 [Enterobacteriaceae]	286000000	0	459000000	0	298000000	1.6	0.682479	1	0	1	0.0592972	1000	9.96578	0.6	-0.623182	1000	9.96578	L	ssb
WP_000168476.1	WP_000168476.1 MULTISPECIES: acetolactate synthase large subunit [Enterobacteriaceae]	257000000	0	34800000	0	182000000	0.1	-2.88461	1	0	0.7	-0.49783	1000	9.96578	5.2	2.38678	1000	9.96578	H	ilvB
WP_000168747.1	WP_000168747.1 MULTISPECIES: CopC domain-containing protein YobA [Enterobacteriaceae]	5050000	0	11800000	0	0	2.3	1.22443	1	0	0	-13.2877	1	0	0	-13.2877	1	0	S	yobA
WP_000170355.1	WP_000170355.1 MULTISPECIES: glucokinase [Enterobacteriaceae]	68500000	0	47600000	0	45900000	0.7	-0.525142	1	0	0.7	-0.57761	1000	9.96578	1	-0.0524674	1000	9.96578	F	glk
WP_000172749.1	WP_000172749.1 MULTISPECIES: NADH-quinone oxidoreductase subunit NuoI [Bacteria]	122000000	0	106000000	0	161000000	0.9	-0.202817	1	0	1.3	0.40018	1000	9.96578	1.5	0.602996	1000	9.96578	C	nuoI
WP_000173466.1	WP_000173466.1 MULTISPECIES: formate-dependent phosphoribosylglycinamide formyltransferase [Enterobacteriaceae]	223000000	0	199000000	0	125000000	0.9	-0.164275	1	0	0.6	-0.835116	1000	9.96578	0.6	-0.67084	1000	9.96578	F	purT
WP_000174305.1	WP_000174305.1 MULTISPECIES: D-galactonate utilization transcriptional regulator DgoR [Gammaproteobacteria]	0	0	12100000	0	12100000	1000	9.96578	1	0	1000	9.96578	1000	9.96578	1	0	1000	9.96578	K	dgoR
WP_000174685.1	WP_000174685.1 MULTISPECIES: sigma factor-binding protein Crl [Escherichia]	0	0	0	0	3330000	1	0	1	0	1000	9.96578	1000	9.96578	1000	9.96578	1000	9.96578	K	crl
WP_000175018.1	WP_000175018.1 MULTISPECIES: ammonia-dependent NAD(+) synthetase [Enterobacteriaceae]	197000000	0	121000000	0	159000000	0.6	-0.703189	1	0	0.8	-0.309169	1000	9.96578	1.3	0.39402	1000	9.96578	F	nadE
WP_000175289.1	WP_000175289.1 MULTISPECIES: YtfJ family protein [Gammaproteobacteria]	94500000	0	68000000	0	79400000	0.7	-0.47478	1	0	0.8	-0.251175	1000	9.96578	1.2	0.223604	1000	9.96578	S	ytfJ
WP_000175940.1	WP_000175940.1 MULTISPECIES: peptide chain release factor 3 [Enterobacteriaceae]	7960000	0	4630000	0	12500000	0.6	-0.781756	1	0	1.6	0.651088	1000	9.96578	2.7	1.43284	1000	9.96578	J	prfC
WP_000176192.1	WP_000176192.1 MULTISPECIES: glycine cleavage system transcriptional repressor [Escherichia]	8790000	0	4020000	0	2350000	0.5	-1.12867	1	0	0.3	-1.9032	1000	9.96578	0.6	-0.774535	1000	9.96578	K	gcvR
WP_000176513.1	WP_000176513.1 MULTISPECIES: tRNA lysidine(34) synthetase TilS [Escherichia]	1190000	0	0	0	2400000	0	-13.2877	1	0	2	1.01207	1000	9.96578	1000	9.96578	1000	9.96578	J	tilS
WP_000177758.1	WP_000177758.1 mechanosensitive channel MscK [Escherichia coli]	2550000	0	1770000	0	1090000	0.7	-0.526748	1	0	0.4	-1.22617	1000	9.96578	0.6	-0.699421	1000	9.96578	DM	kefA
WP_000177874.1	WP_000177874.1 MULTISPECIES: beta-galactosidase [Escherichia]	38900000	0	5540000	0	27800000	0.1	-2.81181	1	0	0.7	-0.484685	1000	9.96578	5	2.32713	1000	9.96578	G	lacZ
WP_000178456.1	WP_000178456.1 MULTISPECIES: ribosome-associated translation inhibitor RaiA [Bacteria]	60300000	0	587000000	0	119000000	9.7	3.28313	1	0	2	0.980732	1000	9.96578	0.2	-2.3024	1000	9.96578	J	raiA
WP_000182341.1	WP_000182341.1 MULTISPECIES: NADH-dependent flavin oxidoreductase [Enterobacteriaceae]	2900000	0	1230000	0	3190000	0.4	-1.23739	1	0	1.1	0.137504	1000	9.96578	2.6	1.3749	1000	9.96578	C	-
WP_000183060.1	WP_000183060.1 MULTISPECIES: UTP--glucose-1-phosphate uridylyltransferase GalF [Enterobacteriaceae]	52100000	2350000	82100000	0	27000000	1.6	0.656099	0	-13.2877	0.5	-0.948324	11.5	3.52223	0.3	-1.60442	1000	9.96578	M	galF
WP_000183349.1	WP_000183349.1 MULTISPECIES: ribosome biogenesis GTP-binding protein YihA/YsxC [Enterobacteriaceae]	20000000	0	23700000	0	16200000	1.2	0.244887	1	0	0.8	-0.304006	1000	9.96578	0.7	-0.548893	1000	9.96578	D	engB
WP_000183674.1	WP_000183674.1 MULTISPECIES: PTS IIA-like nitrogen regulatory protein PtsN [Enterobacteriaceae]	1150000	0	0	0	26200000	0	-13.2877	1	0	22.8	4.50986	1000	9.96578	1000	9.96578	1000	9.96578	G	ptsN
WP_000183964.1	WP_000183964.1 MULTISPECIES: methionine-oxo-acid transaminase [Enterobacteriaceae]	7190000	0	6180000	0	9560000	0.9	-0.218385	1	0	1.3	0.411019	1000	9.96578	1.5	0.629404	1000	9.96578	E	ybdL
WP_000183973.1	WP_000183973.1 MULTISPECIES: aldehyde dehydrogenase AldB [Escherichia]	32000000	0	928000	0	8400000	0	-5.1078	1	0	0.3	-1.92961	1000	9.96578	9.1	3.17819	1000	9.96578	C	aldB
WP_000184272.1	WP_000184272.1 MULTISPECIES: cysteine desulfurase sulfur acceptor subunit CsdE [Enterobacteriaceae]	74000000	0	2090000	0	96800000	0	-5.14595	1	0	1.3	0.387482	1000	9.96578	46.3	5.53343	1000	9.96578	S	csdE
WP_000184613.1	WP_000184613.1 MULTISPECIES: 3-demethoxyubiquinol 3-hydroxylase [Escherichia]	204000	0	115000	0	130000	0.6	-0.826935	1	0	0.6	-0.650058	1000	9.96578	1.1	0.176878	1000	9.96578	CH	ubiF
WP_000186082.1	WP_000186082.1 MULTISPECIES: two-component system response regulator KdpE [Enterobacteriaceae]	1850000	0	1370000	0	1300000	0.7	-0.433349	1	0	0.7	-0.509014	1000	9.96578	0.9	-0.0756643	1000	9.96578	K	kdpE
WP_000186633.1	WP_000186633.1 MULTISPECIES: Cys-tRNA(Pro)/Cys-tRNA(Cys) deacylase YbaK [Enterobacteriaceae]	6170000	0	14000000	0	19700000	2.3	1.18208	1	0	3.2	1.67485	1000	9.96578	1.4	0.492769	1000	9.96578	J	ybaK
WP_000186996.1	WP_000186996.1 tRNA (uridine(54)-C5)-methyltransferase TrmA [Escherichia coli]	15400000	0	20900000	0	7710000	1.4	0.440573	1	0	0.5	-0.998128	1000	9.96578	0.4	-1.4387	1000	9.96578	J	trmA
WP_000187442.1	WP_000187442.1 MULTISPECIES: glucuronate isomerase [Enterobacteriaceae]	407000000	0	52800000	0	272000000	0.1	-2.94642	1	0	0.7	-0.581422	1000	9.96578	5.2	2.365	1000	9.96578	G	uxaC
WP_000187545.1	WP_000187545.1 MULTISPECIES: ubiquinone biosynthesis regulatory protein kinase UbiB [Enterobacteriaceae]	1160000	0	0	0	603000	0	-13.2877	1	0	0.5	-0.943895	1000	9.96578	1000	9.96578	1000	9.96578	H	ubiB
WP_000187594.1	WP_000187594.1 MULTISPECIES: DNA-binding transcriptional regulator NagC [Enterobacteriaceae]	38300000	0	11000000	0	29400000	0.3	-1.79984	1	0	0.8	-0.381528	1000	9.96578	2.7	1.41831	1000	9.96578	K	nagC
WP_000187799.1	WP_000187799.1 MULTISPECIES: anaerobic ribonucleoside-triphosphate reductase [Enterobacteriaceae]	17700000	0	42200000	0	9480000	2.4	1.25349	1	0	0.5	-0.90079	1000	9.96578	0.2	-2.15428	1000	9.96578	F	nrdD
WP_000188129.1	WP_000188129.1 MULTISPECIES: macrolide ABC transporter ATP-binding protein/permease MacB [Escherichia]	286000	0	0	0	864000	0	-13.2877	1	0	3	1.59502	1000	9.96578	1000	9.96578	1000	9.96578	V	macB
WP_000189167.1	WP_000189167.1 MULTISPECIES: nitroreductase NfsA [Escherichia]	117000000	0	85800000	0	71700000	0.7	-0.447459	1	0	0.6	-0.706464	1000	9.96578	0.8	-0.259005	1000	9.96578	C	nfsA
WP_000189356.1	WP_000189356.1 MULTISPECIES: anaerobilin reductase [Escherichia]	330000	0	0	0	540000	0	-13.2877	1	0	1.6	0.710493	1000	9.96578	1000	9.96578	1000	9.96578	GM	YPO0284
WP_000189578.1	WP_000189578.1 MULTISPECIES: esterase FrsA [Enterobacteriaceae]	18300000	0	3070000	0	9590000	0.2	-2.57553	1	0	0.5	-0.932241	1000	9.96578	3.1	1.64329	1000	9.96578	S	frsA
WP_000189743.1	WP_000189743.1 MULTISPECIES: ribose-5-phosphate isomerase RpiA [Enterobacteriaceae]	439000000	0	563000000	0	472000000	1.3	0.358914	1	0	1.1	0.104566	1000	9.96578	0.8	-0.254348	1000	9.96578	G	rpiA
WP_000190290.1	WP_000190290.1 MULTISPECIES: ribosome-associated protein YbcJ [Escherichia]	26600000	0	25000000	0	6530000	0.9	-0.0894982	1	0	0.2	-2.02627	1000	9.96578	0.3	-1.93677	1000	9.96578	S	ybcJ
WP_000190506.1	WP_000190506.1 MULTISPECIES: F0F1 ATP synthase subunit beta [Enterobacteriaceae]	4230000000	4730000	5670000000	8780000	4680000000	1.3	0.422691	1.9	0.892381	1.1	0.145851	989.4	9.95045	0.8	-0.27684	533	9.05807	F	atpD
WP_000190516.1	WP_000190516.1 MULTISPECIES: DUF3053 domain-containing protein [Enterobacteriaceae]	249000000	0	806000000	0	210000000	3.2	1.69463	1	0	0.8	-0.245756	1000	9.96578	0.3	-1.94039	1000	9.96578	S	yiaF
WP_000190574.1	WP_000190574.1 MULTISPECIES: nitrogen regulation protein NR(II) [Enterobacteriaceae]	2330000	0	0	0	269000	0	-13.2877	1	0	0.1	-3.11465	1000	9.96578	1000	9.96578	1000	9.96578	F	glnL
WP_000190987.1	WP_000190987.1 MULTISPECIES: HTH-type transcriptional repressor PurR [Escherichia]	24600000	0	28400000	0	32900000	1.2	0.207233	1	0	1.3	0.419429	1000	9.96578	1.2	0.212197	1000	9.96578	K	purR
WP_000191372.1	WP_000191372.1 MULTISPECIES: ACP S-malonyltransferase [Enterobacteriaceae]	231000000	9610000	310000000	0	168000000	1.3	0.424375	0	-13.2877	0.7	-0.459432	17.5	4.12778	0.5	-0.883807	1000	9.96578	I	fabD
WP_000191503.1	WP_000191503.1 MULTISPECIES: galactose-1-phosphate uridylyltransferase [Enterobacteriaceae]	90800000	0	119000000	0	50100000	1.3	0.390197	1	0	0.6	-0.857882	1000	9.96578	0.4	-1.24808	1000	9.96578	C	galT
WP_000191567.1	WP_000191567.1 MULTISPECIES: cellulose biosynthesis protein BcsG [Enterobacteriaceae]	1360000	0	586000	0	1470000	0.4	-1.21463	1	0	1.1	0.11221	1000	9.96578	2.5	1.32684	1000	9.96578	S	bcsG
WP_000192238.1	WP_000192238.1 MULTISPECIES: citrate lyase subunit alpha [Enterobacteriaceae]	313000000	0	196000000	0	181000000	0.6	-0.675309	1	0	0.6	-0.790173	1000	9.96578	0.9	-0.114864	1000	9.96578	C	citF
WP_000192578.1	WP_000192578.1 MULTISPECIES: glycogen debranching protein GlgX [Escherichia]	18800000	0	2500000	0	976000	0.1	-2.91073	1	0	0.1	-4.26771	1000	9.96578	0.4	-1.35698	1000	9.96578	G	glgX
WP_000192873.1	WP_000192873.1 hypothetical protein [Escherichia coli]	10600000	0	4730000	0	9540000	0.4	-1.16415	1	0	0.9	-0.152003	1000	9.96578	2	1.01215	1000	9.96578	F	-
WP_000193393.1	WP_000193393.1 MULTISPECIES: shikimate kinase AroL [Bacteria]	6930000	0	11200000	0	4380000	1.6	0.692571	1	0	0.6	-0.661924	1000	9.96578	0.4	-1.3545	1000	9.96578	F	aroL
WP_000193451.1	WP_000193451.1 MULTISPECIES: two-component system response regulator RssB [Enterobacteriaceae]	266000	0	0	0	132000	0	-13.2877	1	0	0.5	-1.01089	1000	9.96578	1000	9.96578	1000	9.96578	KT	rssB
WP_000193866.1	WP_000193866.1 MULTISPECIES: aminopeptidase N [Escherichia]	872000000	0	403000000	0	743000000	0.5	-1.11355	1	0	0.9	-0.230966	1000	9.96578	1.8	0.882582	1000	9.96578	E	pepN
WP_000194414.1	WP_000194414.1 MULTISPECIES: cysteine hydrolase [Enterobacteriaceae]	235000000	0	340000000	0	232000000	1.4	0.532874	1	0	1	-0.018536	1000	9.96578	0.7	-0.55141	1000	9.96578	Q	rutB
WP_000194829.1	WP_000194829.1 MULTISPECIES: 30S ribosomal protein S12 methylthiotransferase accessory protein YcaO [Enterobacteriaceae]	65800000	0	67300000	0	60800000	1	0.0325189	1	0	0.9	-0.114016	1000	9.96578	0.9	-0.146535	1000	9.96578	S	ycaO
WP_000194892.1	WP_000194892.1 MULTISPECIES: microcin C ABC transporter ATP-binding protein YejF [Escherichia]	0	0	0	0	1770000	1	0	1	0	1000	9.96578	1000	9.96578	1000	9.96578	1000	9.96578	P	yejF
WP_000195037.1	WP_000195037.1 MULTISPECIES: aminomethyl-transferring glycine dehydrogenase [Enterobacteriaceae]	291000000	0	198000000	0	200000000	0.7	-0.555519	1	0	0.7	-0.541019	1000	9.96578	1	0.0144996	1000	9.96578	E	gcvP
WP_000195961.1	WP_000195961.1 MULTISPECIES: serine-type D-Ala-D-Ala carboxypeptidase [Proteobacteria]	195000000	0	131000000	0	140000000	0.7	-0.573907	1	0	0.7	-0.478047	1000	9.96578	1.1	0.09586	1000	9.96578	M	dacC
WP_000196261.1	WP_000196261.1 MULTISPECIES: murein hydrolase activator EnvC [Escherichia]	0	0	0	0	46200000	1	0	1	0	1000	9.96578	1000	9.96578	1000	9.96578	1000	9.96578	D	envC
WP_000196879.1	WP_000196879.1 MULTISPECIES: ammonia-forming nitrite reductase cytochrome c552 subunit [Enterobacteriaceae]	33600000	0	15400000	0	19900000	0.5	-1.12553	1	0	0.6	-0.755693	1000	9.96578	1.3	0.369838	1000	9.96578	C	nrfA
WP_000197205.1	WP_000197205.1 MULTISPECIES: cystathionine gamma-synthase [Escherichia]	43400000	0	10900000	0	20500000	0.3	-1.99337	1	0	0.5	-1.08207	1000	9.96578	1.9	0.911296	1000	9.96578	E	metB
WP_000197686.1	WP_000197686.1 MULTISPECIES: outer membrane protein assembly factor BamD [Enterobacteriaceae]	411000000	0	429000000	0	415000000	1	0.0618393	1	0	1	0.0139729	1000	9.96578	1	-0.0478663	1000	9.96578	M	bamD
WP_000197877.1	WP_000197877.1 MULTISPECIES: catabolic alanine racemase DadX [Escherichia]	333000000	430000	50800000	0	245000000	0.2	-2.71262	0	-13.2877	0.7	-0.44274	569.8	9.15423	4.8	2.26988	1000	9.96578	E	dadX
WP_000198473.1	WP_000198473.1 MULTISPECIES: beta-ketoacyl-ACP synthase [Escherichia]	0	0	0	0	1510000	1	0	1	0	1000	9.96578	1000	9.96578	1000	9.96578	1000	9.96578	IQ	fabF1
WP_000200106.1	WP_000200106.1 MULTISPECIES: bifunctional chorismate mutase/prephenate dehydratase [Enterobacteriaceae]	20000000	0	4460000	0	14700000	0.2	-2.16488	1	0	0.7	-0.444184	1000	9.96578	3.3	1.7207	1000	9.96578	E	pheA
WP_000201041.1	WP_000201041.1 MULTISPECIES: HTH-type transcriptional regulator GalR [Enterobacteriaceae]	300000	0	0	0	0	0	-13.2877	1	0	0	-13.2877	1	0	1	0	1	0	K	galR
WP_000203095.1	WP_000203095.1 MULTISPECIES: nucleoside triphosphate pyrophosphatase YhdE [Enterobacteriaceae]	5950000	0	6000000	0	2980000	1	0.0120728	1	0	0.5	-0.997577	1000	9.96578	0.5	-1.00965	1000	9.96578	D	yhdE
WP_000204658.1	WP_000204658.1 MULTISPECIES: prolipoprotein diacylglyceryl transferase [Enterobacteriaceae]	8570000	0	8280000	0	6820000	1	-0.0496644	1	0	0.8	-0.329523	1000	9.96578	0.8	-0.279859	1000	9.96578	M	lgt
WP_000206261.1	WP_000206261.1 MULTISPECIES: L-seryl-tRNA(Sec) selenium transferase [Escherichia]	27900000	0	8110000	0	14500000	0.3	-1.78249	1	0	0.5	-0.944212	1000	9.96578	1.8	0.838279	1000	9.96578	J	selA
WP_000207680.1	WP_000207680.1 MULTISPECIES: argininosuccinate synthase [Enterobacteriaceae]	1150000000	0	1710000000	0	1210000000	1.5	0.572362	1	0	1.1	0.0733732	1000	9.96578	0.7	-0.498989	1000	9.96578	F	argG
WP_000208182.1	WP_000208182.1 fructuronate reductase [Escherichia coli]	139000000	0	55800000	0	106000000	0.4	-1.31675	1	0	0.8	-0.391021	1000	9.96578	1.9	0.925727	1000	9.96578	G	uxuB
WP_000208242.1	WP_000208242.1 MULTISPECIES: ATP-dependent protease subunit HslV [Proteobacteria]	52700000	0	38600000	0	34200000	0.7	-0.449202	1	0	0.6	-0.623807	1000	9.96578	0.9	-0.174605	1000	9.96578	O	hslV
WP_000208520.1	WP_000208520.1 MULTISPECIES: branched-chain-amino-acid transaminase [Enterobacteriaceae]	278000000	0	174000000	0	230000000	0.6	-0.675998	1	0	0.8	-0.273451	1000	9.96578	1.3	0.402547	1000	9.96578	E	ilvE
WP_000208757.1	WP_000208757.1 MULTISPECIES: fumarate reductase subunit FrdC [Enterobacteriaceae]	27800000	0	35400000	0	47500000	1.3	0.348664	1	0	1.7	0.772843	1000	9.96578	1.3	0.424178	1000	9.96578	C	frdC
WP_000209058.1	WP_000209058.1 MULTISPECIES: N-acetylmannosamine kinase [Escherichia]	13100000	0	1790000	0	6730000	0.1	-2.87154	1	0	0.5	-0.960888	1000	9.96578	3.8	1.91065	1000	9.96578	F	nanK
WP_000209513.1	WP_000209513.1 MULTISPECIES: tryptophan synthase subunit beta [Enterobacteriaceae]	325000000	0	389000000	0	243000000	1.2	0.25933	1	0	0.7	-0.419483	1000	9.96578	0.6	-0.678814	1000	9.96578	E	trpB
WP_000209797.1	WP_000209797.1 MULTISPECIES: carboxymuconolactone decarboxylase family protein [Enterobacteriaceae]	8080000	0	0	0	6460000	0	-13.2877	1	0	0.8	-0.322821	1000	9.96578	1000	9.96578	1000	9.96578	O	-
WP_000209826.1	WP_000209826.1 MULTISPECIES: NAD(P)H-flavin reductase [Enterobacteriaceae]	16100000	0	17500000	0	19000000	1.1	0.120294	1	0	1.2	0.238939	1000	9.96578	1.1	0.118644	1000	9.96578	C	fre
WP_000210739.1	WP_000210739.1 MULTISPECIES: 3-hydroxyacyl-ACP dehydratase FabZ [Enterobacteriaceae]	627000000	0	396000000	0	379000000	0.6	-0.662965	1	0	0.6	-0.726268	1000	9.96578	1	-0.0633026	1000	9.96578	I	fabZ
WP_000210878.1	WP_000210878.1 MULTISPECIES: CTP synthase (glutamine hydrolyzing) [Enterobacteriaceae]	502000000	0	673000000	0	428000000	1.3	0.422919	1	0	0.9	-0.230077	1000	9.96578	0.6	-0.652996	1000	9.96578	F	pyrG
WP_000211229.1	WP_000211229.1 MULTISPECIES: FKBP-type peptidyl-prolyl cis-trans isomerase [Escherichia]	608000000	0	1730000000	0	611000000	2.8	1.50863	1	0	1	0.00710106	1000	9.96578	0.4	-1.50153	1000	9.96578	O	fklB
WP_000211383.1	WP_000211383.1 serine/threonine transporter SstT [Escherichia coli]	7300000	0	4700000	0	3320000	0.6	-0.635236	1	0	0.5	-1.13671	1000	9.96578	0.7	-0.501478	1000	9.96578	E	sstT
WP_000211900.1	WP_000211900.1 MULTISPECIES: NADPH-dependent assimilatory sulfite reductase flavoprotein subunit [Escherichia]	128000000	0	92600000	0	62700000	0.7	-0.46706	1	0	0.5	-1.02961	1000	9.96578	0.7	-0.562547	1000	9.96578	H	cysJ
WP_000212436.1	WP_000212436.1 MULTISPECIES: transcriptional regulator EbgR [Escherichia]	1530000	0	0	0	677000	0	-13.2877	1	0	0.4	-1.1763	1000	9.96578	1000	9.96578	1000	9.96578	K	ebgR
WP_000212649.1	WP_000212649.1 MULTISPECIES: monooxygenase [Escherichia]	3490000	0	4470000	0	1680000	1.3	0.357048	1	0	0.5	-1.05477	1000	9.96578	0.4	-1.41181	1000	9.96578	S	ydhR
WP_000213028.1	WP_000213028.1 MULTISPECIES: dimethylsulfoxide reductase subunit B [Enterobacteriaceae]	0	0	70700000	0	0	1000	9.96578	1	0	1	0	1	0	0	-13.2877	1	0	C	ynfG
WP_000213094.1	WP_000213094.1 MULTISPECIES: dimethylsulfoxide reductase subunit B [Enterobacteriaceae]	0	0	49500000	0	0	1000	9.96578	1	0	1	0	1	0	0	-13.2877	1	0	C	dmsB
WP_000213277.1	WP_000213277.1 MULTISPECIES: flagellar protein export ATPase FliI [Enterobacteriaceae]	0	0	648000	0	0	1000	9.96578	1	0	1	0	1	0	0	-13.2877	1	0	NU	fliI
WP_000214516.1	WP_000214516.1 MULTISPECIES: cardiolipin synthase [Enterobacteriaceae]	12000000	0	1100000	0	7060000	0.1	-3.44746	1	0	0.6	-0.765294	1000	9.96578	6.4	2.68216	1000	9.96578	I	cls
WP_000214712.1	WP_000214712.1 MULTISPECIES: putative selenium delivery protein YdfZ [Bacteria]	55000000	0	323000000	0	41300000	5.9	2.55403	1	0	0.8	-0.41329	1000	9.96578	0.1	-2.96732	1000	9.96578	S	ydfZ
WP_000215151.1	WP_000215151.1 MULTISPECIES: 2-amino-4-hydroxy-6-hydroxymethyldihydropteridine diphosphokinase [Escherichia]	22500000	0	31300000	0	16100000	1.4	0.476238	1	0	0.7	-0.482864	1000	9.96578	0.5	-0.959102	1000	9.96578	H	folK
WP_000215535.1	WP_000215535.1 MULTISPECIES: DNA-binding transcriptional regulator rspR [Escherichia]	0	0	0	0	375000	1	0	1	0	1000	9.96578	1000	9.96578	1000	9.96578	1000	9.96578	K	ydfH
WP_000216207.1	WP_000216207.1 MULTISPECIES: PTS glucitol/sorbitol transporter subunit IIA [Enterobacteriaceae]	0	0	6940000	0	1230000	1000	9.96578	1	0	1000	9.96578	1000	9.96578	0.2	-2.49628	1000	9.96578	G	srlB
WP_000216253.1	WP_000216253.1 GPO family capsid scaffolding protein [Escherichia coli]	1450000	0	0	0	0	0	-13.2877	1	0	0	-13.2877	1	0	1	0	1	0	S	O
WP_000216279.1	WP_000216279.1 major capsid protein [Escherichia coli]	2080000	0	0	0	9320000	0	-13.2877	1	0	4.5	2.16375	1000	9.96578	1000	9.96578	1000	9.96578	S	-
WP_000218217.1	WP_000218217.1 MULTISPECIES: protein deglycase HchA [Enterobacteriaceae]	451000000	0	130000000	0	267000000	0.3	-1.79462	1	0	0.6	-0.756288	1000	9.96578	2.1	1.03833	1000	9.96578	J	hchA
WP_000218480.1	WP_000218480.1 MULTISPECIES: erythrose-4-phosphate dehydrogenase [Enterobacteriaceae]	451000	0	0	0	3480000	0	-13.2877	1	0	7.7	2.94789	1000	9.96578	1000	9.96578	1000	9.96578	H	epd
WP_000219193.1	WP_000219193.1 MULTISPECIES: ATP-dependent RNA helicase SrmB [Enterobacteriaceae]	69000000	0	128000000	0	39200000	1.9	0.891476	1	0	0.6	-0.815743	1000	9.96578	0.3	-1.70722	1000	9.96578	F	srmB
WP_000222171.1	WP_000222171.1 MULTISPECIES: YniB family protein [Enterobacteriaceae]	4830000	0	0	0	2040000	0	-13.2877	1	0	0.4	-1.24345	1000	9.96578	1000	9.96578	1000	9.96578	S	yniB
WP_000222467.1	WP_000222467.1 MULTISPECIES: colibactin hybrid non-ribosomal peptide synthetase/type I polyketide synthase ClbK [Enterobacteriaceae]	63200000	0	44800000	9550000	45500000	0.7	-0.496426	1000	9.96578	0.7	-0.474058	1000	9.96578	1	0.0223678	4.8	2.25229	Q	-
WP_000224099.1	WP_000224099.1 MULTISPECIES: LPS export ABC transporter ATP-binding protein [Enterobacteriaceae]	67700000	0	61800000	0	39600000	0.9	-0.131549	1	0	0.6	-0.773655	1000	9.96578	0.6	-0.642106	1000	9.96578	P	lptB
WP_000224304.1	WP_000224304.1 6-N-hydroxylaminopurine resistance protein YcbX [Escherichia coli]	0	0	0	0	1840000	1	0	1	0	1000	9.96578	1000	9.96578	1000	9.96578	1000	9.96578	C	ycbX
WP_000224345.1	WP_000224345.1 MULTISPECIES: tryptophan permease [Enterobacteriaceae]	2660000	0	7370000	0	2240000	2.8	1.47024	1	0	0.8	-0.247928	1000	9.96578	0.3	-1.71817	1000	9.96578	E	mtr
WP_000224573.1	WP_000224573.1 MULTISPECIES: UMP kinase [Enterobacterales]	112000000	0	113000000	0	110000000	1	0.012824	1	0	1	-0.0259952	1000	9.96578	1	-0.0388192	1000	9.96578	F	pyrH
WP_000224707.1	WP_000224707.1 N-acetylneuraminate lyase [Escherichia coli]	2810000	0	0	0	3760000	0	-13.2877	1	0	1.3	0.420163	1000	9.96578	1000	9.96578	1000	9.96578	H	nanA
WP_000224879.1	WP_000224879.1 MULTISPECIES: purine-nucleoside phosphorylase [Enterobacteriaceae]	725000000	0	412000000	0	568000000	0.6	-0.815337	1	0	0.8	-0.35209	1000	9.96578	1.4	0.463247	1000	9.96578	F	deoD
WP_000225230.1	WP_000225230.1 MULTISPECIES: bifunctional chorismate mutase/prephenate dehydrogenase [Escherichia]	85500000	0	95600000	0	67800000	1.1	0.161086	1	0	0.8	-0.334639	1000	9.96578	0.7	-0.495725	1000	9.96578	E	tyrA
WP_000225284.1	WP_000225284.1 DNA-binding transcriptional repressor Mlc [Escherichia coli]	3090000	0	0	0	6890000	0	-13.2877	1	0	2.2	1.1569	1000	9.96578	1000	9.96578	1000	9.96578	K	mlc
WP_000226409.1	WP_000226409.1 MULTISPECIES: glyoxylate bypass operon transcriptional repressor IclR [Enterobacteriaceae]	4170000	0	1400000	0	434000	0.3	-1.57462	1	0	0.1	-3.26428	1000	9.96578	0.3	-1.68966	1000	9.96578	K	iclR
WP_000226815.1	WP_000226815.1 MULTISPECIES: GTP pyrophosphokinase [Enterobacteriaceae]	17700000	0	10400000	0	19000000	0.6	-0.767166	1	0	1.1	0.10225	1000	9.96578	1.8	0.869416	1000	9.96578	F	relA
WP_000227926.1	WP_000227926.1 MULTISPECIES: bifunctional 3-hydroxydecanoyl-ACP dehydratase/trans-2-decenoyl-ACP isomerase [Enterobacteriaceae]	162000000	0	166000000	0	111000000	1	0.0351894	1	0	0.7	-0.545434	1000	9.96578	0.7	-0.580624	1000	9.96578	I	fabA
WP_000227959.1	WP_000227959.1 MULTISPECIES: bifunctional demethylmenaquinone methyltransferase/2-methoxy-6-polyprenyl-1,4-benzoquinol methylase UbiE [Enterobacteriaceae]	97300000	0	116000000	0	59200000	1.2	0.253613	1	0	0.6	-0.716843	1000	9.96578	0.5	-0.970456	1000	9.96578	H	ubiE
WP_000228366.1	WP_000228366.1 MULTISPECIES: D-serine/D-alanine/glycine transporter [Enterobacteriaceae]	18500000	0	14100000	0	25900000	0.8	-0.39183	1	0	1.4	0.485427	1000	9.96578	1.8	0.877257	1000	9.96578	E	cycA
WP_000228473.1	WP_000228473.1 MULTISPECIES: leucine-responsive transcriptional regulator Lrp [Enterobacteriaceae]	557000000	0	670000000	0	679000000	1.2	0.266484	1	0	1.2	0.285734	1000	9.96578	1	0.0192505	1000	9.96578	K	lrp
WP_000228655.1	WP_000228655.1 MULTISPECIES: PTS mannose transporter subunit IID [Enterobacteriaceae]	57900000	0	74900000	0	85000000	1.3	0.371402	1	0	1.5	0.553899	1000	9.96578	1.1	0.182497	1000	9.96578	G	manZ
WP_000228937.1	WP_000228937.1 MULTISPECIES: G/U mismatch-specific DNA glycosylase [Enterobacteriaceae]	52100000	0	32600000	0	26300000	0.6	-0.676411	1	0	0.5	-0.986221	1000	9.96578	0.8	-0.309809	1000	9.96578	L	mug
WP_000234746.1	WP_000234746.1 iron-containing alcohol dehydrogenase [Escherichia coli]	4220000	0	4770000	0	0	1.1	0.176746	1	0	0	-13.2877	1	0	0	-13.2877	1	0	C	dhaT
WP_000234823.1	WP_000234823.1 MULTISPECIES: fatty acid metabolism transcriptional regulator FadR [Enterobacteriaceae]	10300000	0	57400000	0	134000000	5.6	2.47841	1	0	13	3.70152	1000	9.96578	2.3	1.22311	1000	9.96578	K	fadR
WP_000235524.1	WP_000235524.1 MULTISPECIES: quinone oxidoreductase [Enterobacteriaceae]	150000000	0	87900000	0	98600000	0.6	-0.771027	1	0	0.7	-0.605303	1000	9.96578	1.1	0.165724	1000	9.96578	C	qor
WP_000235828.1	WP_000235828.1 MULTISPECIES: ornithine carbamoyltransferase [Enterobacteriaceae]	27500000	0	102000000	0	12800000	3.7	1.89107	1	0	0.5	-1.10329	1000	9.96578	0.1	-2.99435	1000	9.96578	E	argF
WP_000236276.1	WP_000236276.1 MULTISPECIES: oxidoreductase [Enterobacteriaceae]	27500000	0	10600000	0	53500000	0.4	-1.37537	1	0	1.9	0.960107	1000	9.96578	5	2.33547	1000	9.96578	S	yhhX
WP_000237770.1	WP_000237770.1 MULTISPECIES: S/F1C fimbrial adhesin minor pilin SfaG/FocF [Escherichia]	0	0	0	0	4360000	1	0	1	0	1000	9.96578	1000	9.96578	1000	9.96578	1000	9.96578	NU	-
WP_000237947.1	WP_000237947.1 MULTISPECIES: amino-acid N-acetyltransferase [Enterobacteriaceae]	38700000	0	29900000	0	18400000	0.8	-0.372188	1	0	0.5	-1.07263	1000	9.96578	0.6	-0.70044	1000	9.96578	E	argA
WP_000239175.1	WP_000239175.1 MULTISPECIES: envelope stress response activation lipoprotein NlpE [Enterobacteriaceae]	155000000	0	217000000	0	145000000	1.4	0.485427	1	0	0.9	-0.0962153	1000	9.96578	0.7	-0.581642	1000	9.96578	M	cutF
WP_000240546.1	WP_000240546.1 MULTISPECIES: carbamate kinase [Enterobacteriaceae]	3900000	0	5610000	0	0	1.4	0.524527	1	0	0	-13.2877	1	0	0	-13.2877	1	0	E	-
WP_000241229.1	WP_000241229.1 MULTISPECIES: 4-hydroxythreonine-4-phosphate dehydrogenase PdxA [Escherichia]	2490000	0	2300000	0	3120000	0.9	-0.114512	1	0	1.3	0.3254	1000	9.96578	1.4	0.439912	1000	9.96578	H	pdxA
WP_000241663.1	WP_000241663.1 MULTISPECIES: homoserine kinase [Escherichia]	1060000	0	34500000	0	476000	32.5	5.02446	1	0	0.4	-1.15503	1000	9.96578	0	-6.17949	1000	9.96578	F	thrB
WP_000242755.1	WP_000242755.1 MULTISPECIES: cAMP-activated global transcriptional regulator CRP [Enterobacterales]	730000000	0	455000000	0	593000000	0.6	-0.68203	1	0	0.8	-0.299864	1000	9.96578	1.3	0.382166	1000	9.96578	K	crp
WP_000243741.1	WP_000243741.1 MULTISPECIES: RNase adapter RapZ [Enterobacteriaceae]	48200000	0	22000000	0	29600000	0.5	-1.13153	1	0	0.6	-0.703436	1000	9.96578	1.3	0.428094	1000	9.96578	S	rapZ
WP_000246022.1	WP_000246022.1 MULTISPECIES: acid resistance gamma-aminobutyrate antiporter GadC [Escherichia]	9910000	0	0	0	13900000	0	-13.2877	1	0	1.4	0.488128	1000	9.96578	1000	9.96578	1000	9.96578	E	gadC
WP_000246149.1	WP_000246149.1 MULTISPECIES: 2-C-methyl-D-erythritol 4-phosphate cytidylyltransferase [Enterobacteriaceae]	7520000	0	228000	0	4890000	0	-5.04363	1	0	0.7	-0.620898	1000	9.96578	21.4	4.42273	1000	9.96578	I	ispD
WP_000246815.1	WP_000246815.1 MULTISPECIES: 30S ribosomal protein S12 [Bacteria]	63000000	0	84700000	0	39900000	1.3	0.42701	1	0	0.6	-0.658963	1000	9.96578	0.5	-1.08597	1000	9.96578	J	rpsL
WP_000246882.1	WP_000246882.1 MULTISPECIES: 30S ribosomal protein S2 [Enterobacteriaceae]	852000000	353000000	1320000000	461000000	1300000000	1.5	0.631613	1.3	0.385099	1.5	0.609586	3.7	1.88077	1	-0.0220263	2.8	1.49567	J	rpsB
WP_000247881.1	WP_000247881.1 MULTISPECIES: NADH-quinone oxidoreductase subunit C/D [Enterobacteriaceae]	937000000	0	631000000	0	729000000	0.7	-0.570409	1	0	0.8	-0.36213	1000	9.96578	1.2	0.208279	1000	9.96578	C	nuoC
WP_000249171.1	WP_000249171.1 MULTISPECIES: penicillin-binding protein activator LpoA [Escherichia]	357000000	0	348000000	0	281000000	1	-0.0368368	1	0	0.8	-0.345354	1000	9.96578	0.8	-0.308517	1000	9.96578	M	lpoA
WP_000249989.1	WP_000249989.1 MULTISPECIES: DNA polymerase I [Escherichia]	199000000	0	76700000	0	118000000	0.4	-1.37547	1	0	0.6	-0.753982	1000	9.96578	1.5	0.621488	1000	9.96578	L	polA
WP_000250640.1	WP_000250640.1 MULTISPECIES: aldo/keto reductase family oxidoreductase [Escherichia]	72700000	0	31000000	0	38700000	0.4	-1.22969	1	0	0.5	-0.909622	1000	9.96578	1.2	0.320065	1000	9.96578	S	ydhF
WP_000253506.1	WP_000253506.1 MULTISPECIES: hydroxycarboxylate dehydrogenase HcXB [Escherichia]	265000000	0	149000000	0	186000000	0.6	-0.83068	1	0	0.7	-0.51069	1000	9.96578	1.2	0.31999	1000	9.96578	C	ybiC
WP_000253975.1	WP_000253975.1 MULTISPECIES: glucose-1-phosphate adenylyltransferase [Enterobacteriaceae]	576000000	0	325000000	0	552000000	0.6	-0.825629	1	0	1	-0.0614005	1000	9.96578	1.7	0.764229	1000	9.96578	F	glgC
WP_000254365.1	WP_000254365.1 MULTISPECIES: succinate dehydrogenase membrane anchor subunit [Gammaproteobacteria]	0	0	0	0	113000000	1	0	1	0	1000	9.96578	1000	9.96578	1000	9.96578	1000	9.96578	C	sdhD
WP_000254701.1	WP_000254701.1 MULTISPECIES: protein-L-isoaspartate O-methyltransferase [Enterobacteriaceae]	6640000	0	2320000	0	2590000	0.3	-1.51706	1	0	0.4	-1.35823	1000	9.96578	1.1	0.158827	1000	9.96578	J	pcm
WP_000255034.1	WP_000255034.1 MULTISPECIES: galactose/methyl galactoside ABC transporter ATP-binding protein MglA [Enterobacteriaceae]	134000000	0	111000000	0	69000000	0.8	-0.271673	1	0	0.5	-0.957565	1000	9.96578	0.6	-0.685891	1000	9.96578	P	mglA
WP_000256002.1	WP_000256002.1 MULTISPECIES: peptidylprolyl isomerase B [Enterobacteriaceae]	437000000	0	540000000	0	381000000	1.2	0.305326	1	0	0.9	-0.197842	1000	9.96578	0.7	-0.503168	1000	9.96578	O	ppiB
WP_000256203.1	WP_000256203.1 MULTISPECIES: LPS biosynthesis-modulating metalloenzyme YejM [Enterobacteriaceae]	3460000	0	0	0	1710000	0	-13.2877	1	0	0.5	-1.01678	1000	9.96578	1000	9.96578	1000	9.96578	S	yejM
WP_000256450.1	WP_000256450.1 MULTISPECIES: 30S ribosomal protein S16 [Enterobacterales]	331000000	0	728000000	0	347000000	2.2	1.13711	1	0	1	0.0681044	1000	9.96578	0.5	-1.069	1000	9.96578	J	rpsP
WP_000257182.1	WP_000257182.1 MULTISPECIES: bis(5'-nucleosyl)-tetraphosphatase (symmetrical) ApaH [Escherichia]	0	0	1790000	0	604000	1000	9.96578	1	0	1000	9.96578	1000	9.96578	0.3	-1.56734	1000	9.96578	T	apaH
WP_000257278.1	WP_000257278.1 MULTISPECIES: elongation factor P [Enterobacteriaceae]	211000000	0	383000000	0	198000000	1.8	0.860101	1	0	0.9	-0.0917426	1000	9.96578	0.5	-0.951844	1000	9.96578	J	efp
WP_000257293.1	WP_000257293.1 MULTISPECIES: stringent starvation protein A [Enterobacteriaceae]	790000000	0	638000000	0	516000000	0.8	-0.308296	1	0	0.7	-0.614482	1000	9.96578	0.8	-0.306185	1000	9.96578	K	sspA
WP_000257738.1	WP_000257738.1 MULTISPECIES: DNA damage-inducible protein YebG [Enterobacteriaceae]	0	0	15000000	0	689000	1000	9.96578	1	0	1000	9.96578	1000	9.96578	0	-4.44431	1000	9.96578	S	yebG
WP_000258233.1	WP_000258233.1 MULTISPECIES: ArsC family reductase [Escherichia]	45400000	0	19100000	0	73800000	0.4	-1.24912	1	0	1.6	0.700929	1000	9.96578	3.9	1.95005	1000	9.96578	P	yffB
WP_000262170.1	WP_000262170.1 MULTISPECIES: L-glyceraldehyde 3-phosphate reductase [Escherichia]	772000000	0	443000000	0	637000000	0.6	-0.801294	1	0	0.8	-0.277307	1000	9.96578	1.4	0.523987	1000	9.96578	C	yghZ
WP_000263098.1	WP_000263098.1 MULTISPECIES: DNA-directed RNA polymerase subunit beta [Enterobacteriaceae]	2540000000	206000000	2240000000	18000000	2190000000	0.9	-0.18133	0.1	-3.51658	0.9	-0.213898	10.6	3.41021	1	-0.0325679	121.7	6.92679	K	rpoB
WP_000263355.1	WP_000263355.1 MULTISPECIES: succinate dehydrogenase cytochrome b556 subunit [Gammaproteobacteria]	55600000	0	11700000	0	30700000	0.2	-2.24858	1	0	0.6	-0.856846	1000	9.96578	2.6	1.39173	1000	9.96578	C	sdhC
WP_000264777.1	WP_000264777.1 MULTISPECIES: tRNA (guanosine(37)-N1)-methyltransferase TrmD [Enterobacteriaceae]	0	0	0	0	203000	1	0	1	0	1000	9.96578	1000	9.96578	1000	9.96578	1000	9.96578	J	trmD
WP_000265946.1	WP_000265946.1 MULTISPECIES: galactofuranose ABC transporter substrate-binding protein YtfQ [Escherichia]	324000000	0	344000000	0	344000000	1.1	0.0864148	1	0	1.1	0.0864148	1000	9.96578	1	0	1000	9.96578	G	ytfQ
WP_000267670.1	WP_000267670.1 MULTISPECIES: fructosamine kinase family protein [Enterobacteriaceae]	447000000	0	386000000	0	409000000	0.9	-0.211674	1	0	0.9	-0.128174	1000	9.96578	1.1	0.0835	1000	9.96578	G	yniA
WP_000269404.1	WP_000269404.1 P-loop NTPase fold protein [Escherichia coli]	164000000	0	106000000	0	79100000	0.6	-0.629632	1	0	0.5	-1.05195	1000	9.96578	0.7	-0.422315	1000	9.96578	S	-
WP_000271154.1	WP_000271154.1 MULTISPECIES: N-acetylglucosamine-6-phosphate deacetylase [Enterobacteriaceae]	50300000	0	27700000	0	37400000	0.6	-0.860672	1	0	0.7	-0.42752	1000	9.96578	1.4	0.433152	1000	9.96578	G	nagA
WP_000271401.1	WP_000271401.1 MULTISPECIES: 50S ribosomal protein L21 [Enterobacteriaceae]	425000000	0	424000000	0	385000000	1	-0.00339858	1	0	0.9	-0.142604	1000	9.96578	0.9	-0.139206	1000	9.96578	J	rplU
WP_000272188.1	WP_000272188.1 MULTISPECIES: DUF3461 family protein [Gammaproteobacteria]	372000000	0	773000000	0	540000000	2.1	1.05517	1	0	1.5	0.537657	1000	9.96578	0.7	-0.517509	1000	9.96578	S	yaeH
WP_000273309.1	WP_000273309.1 MULTISPECIES: fructose-1-phosphate/6-phosphogluconate phosphatase [Enterobacteriaceae]	6180000	0	0	0	3100000	0	-13.2877	1	0	0.5	-0.995339	1000	9.96578	1000	9.96578	1000	9.96578	S	yqaB
WP_000279525.1	WP_000279525.1 MULTISPECIES: cellulose biosynthesis protein BcsQ [Enterobacteriaceae]	0	0	0	0	432000	1	0	1	0	1000	9.96578	1000	9.96578	1000	9.96578	1000	9.96578	D	yhjQ
WP_000280473.1	WP_000280473.1 MULTISPECIES: bifunctional GTP diphosphokinase/guanosine-3',5'-bis pyrophosphate 3'-pyrophosphohydrolase [Enterobacteriaceae]	830000	0	504000	0	3030000	0.6	-0.719688	1	0	3.7	1.86813	1000	9.96578	6	2.58782	1000	9.96578	F	spoT
WP_000282228.1	WP_000282228.1 MULTISPECIES: bacteriocin immunity protein [Escherichia]	0	0	2220000	0	501000	1000	9.96578	1	0	1000	9.96578	1000	9.96578	0.2	-2.14768	1000	9.96578	S	-
WP_000283664.1	WP_000283664.1 MULTISPECIES: zinc-binding phosphatase [Enterobacteriaceae]	266000000	0	272000000	0	227000000	1	0.0321804	1	0	0.9	-0.228734	1000	9.96578	0.8	-0.260914	1000	9.96578	E	ycdX
WP_000284050.1	WP_000284050.1 MULTISPECIES: D-sedoheptulose 7-phosphate isomerase [Enterobacteriaceae]	690000000	0	357000000	0	531000000	0.5	-0.950672	1	0	0.8	-0.377885	1000	9.96578	1.5	0.572788	1000	9.96578	G	gmhA
WP_000284277.1	WP_000284277.1 MULTISPECIES: fumarylacetoacetate hydrolase family protein [Enterobacteriaceae]	112000000	0	48100000	0	73600000	0.4	-1.21939	1	0	0.7	-0.605721	1000	9.96578	1.5	0.613669	1000	9.96578	Q	ycgM
WP_000284714.1	WP_000284714.1 MULTISPECIES: lipoprotein-releasing ABC transporter permease subunit LolC [Enterobacteriaceae]	23100000	0	12000000	0	9410000	0.5	-0.944858	1	0	0.4	-1.29563	1000	9.96578	0.8	-0.350768	1000	9.96578	M	lolC
WP_000285366.1	WP_000285366.1 MULTISPECIES: sugar/pyridoxal phosphate phosphatase YigL [Enterobacteriaceae]	3880000	0	31300000	0	12100000	8.1	3.01203	1	0	3.1	1.64088	1000	9.96578	0.4	-1.37116	1000	9.96578	S	yigL
WP_000288132.1	WP_000288132.1 MULTISPECIES: beta-ketoacyl-ACP synthase III [Enterobacteriaceae]	159000000	0	88000000	0	137000000	0.6	-0.853451	1	0	0.9	-0.214851	1000	9.96578	1.6	0.6386	1000	9.96578	I	fabH
WP_000290263.1	WP_000290263.1 MULTISPECIES: thiosulfate/sulfate ABC transporter substrate-binding protein CysP [Enterobacteriaceae]	508000000	0	511000000	0	501000000	1	0.00849479	1	0	1	-0.0200179	1000	9.96578	1	-0.0285127	1000	9.96578	P	cysP
WP_000290498.1	WP_000290498.1 MULTISPECIES: colibactin self-protection protein ClbS [Enterobacteriaceae]	394000000	0	368000000	0	501000000	0.9	-0.0984899	1	0	1.3	0.346615	1000	9.96578	1.4	0.445105	1000	9.96578	S	-
WP_000290576.1	WP_000290576.1 MULTISPECIES: Slp family lipoprotein YeaY [Enterobacteriaceae]	359000000	0	205000000	0	258000000	0.6	-0.80836	1	0	0.7	-0.476613	1000	9.96578	1.3	0.331747	1000	9.96578	M	slp
WP_000290727.1	WP_000290727.1 MULTISPECIES: 50S ribosomal protein L32 [Gammaproteobacteria]	2240000	0	204000000	0	24300000	91.1	6.50893	1	0	10.8	3.43939	1000	9.96578	0.1	-3.06954	1000	9.96578	J	rpmF
WP_000291305.1	WP_000291305.1 MULTISPECIES: N-acetylglucosamine kinase [Escherichia]	22800000	0	2120000	0	22400000	0.1	-3.4269	1	0	1	-0.0255351	1000	9.96578	10.6	3.40136	1000	9.96578	F	nagK
WP_000301062.1	WP_000301062.1 MULTISPECIES: TOBE domain-containing protein [Enterobacteriaceae]	123000000	0	508000000	0	64800000	4.1	2.04617	1	0	0.5	-0.924593	1000	9.96578	0.1	-2.97076	1000	9.96578	H	modG
WP_000301640.1	WP_000301640.1 bifunctional acetaldehyde-CoA/alcohol dehydrogenase [Escherichia coli]	501000000	0	267000000	0	619000000	0.5	-0.907971	1	0	1.2	0.305129	1000	9.96578	2.3	1.2131	1000	9.96578	C	adhE
WP_000301727.1	WP_000301727.1 MULTISPECIES: glucose-6-phosphate dehydrogenase [Enterobacteriaceae]	312000000	0	260000000	0	256000000	0.8	-0.263034	1	0	0.8	-0.285402	1000	9.96578	1	-0.0223678	1000	9.96578	F	zwf
WP_000301864.1	WP_000301864.1 MULTISPECIES: 50S ribosomal protein L2 [Bacteria]	348000000	0	1030000000	0	224000000	3	1.56549	1	0	0.6	-0.635589	1000	9.96578	0.2	-2.20107	1000	9.96578	J	rplB
WP_000312479.1	WP_000312479.1 MULTISPECIES: FtsH protease activity modulator HflK [Enterobacteriaceae]	450000000	0	417000000	0	567000000	0.9	-0.109878	1	0	1.3	0.333424	1000	9.96578	1.4	0.443301	1000	9.96578	O	hflK
WP_000323555.1	WP_000323555.1 MULTISPECIES: universal stress protein UspD [Enterobacteriaceae]	150000000	0	79600000	0	156000000	0.5	-0.914122	1	0	1	0.0565835	1000	9.96578	2	0.970706	1000	9.96578	T	uspD
WP_000323571.1	WP_000323571.1 MULTISPECIES: universal stress protein UspA [Enterobacteriaceae]	810000000	660000	841000000	0	909000000	1	0.0541839	0	-13.2877	1.1	0.166358	1377.3	10.4276	1.1	0.112174	1000	9.96578	T	uspA
WP_000331377.1	WP_000331377.1 MULTISPECIES: formate dehydrogenase O subunit beta [Enterobacteriaceae]	191000000	0	240000000	0	163000000	1.3	0.329462	1	0	0.9	-0.228701	1000	9.96578	0.7	-0.558162	1000	9.96578	C	fdoH
WP_000331451.1	WP_000331451.1 MULTISPECIES: iron-sulfur cluster repair protein YtfE [Escherichia]	809000	0	473000	0	990000	0.6	-0.7743	1	0	1.2	0.291289	1000	9.96578	2.1	1.06559	1000	9.96578	D	ytfE
WP_000331707.1	WP_000331707.1 MULTISPECIES: Fe-S cluster assembly scaffold IscU [Bacteria]	393000000	0	806000000	0	434000000	2.1	1.03625	1	0	1.1	0.143166	1000	9.96578	0.5	-0.893085	1000	9.96578	C	iscU
WP_000331776.1	WP_000331776.1 MULTISPECIES: pyruvate dehydrogenase complex transcriptional repressor PdhR [Enterobacteriaceae]	14400000	0	51500000	0	11300000	3.6	1.8385	1	0	0.8	-0.349746	1000	9.96578	0.2	-2.18825	1000	9.96578	K	pdhR
WP_000332036.1	WP_000332036.1 MULTISPECIES: ribonucleotide-diphosphate reductase subunit beta [Enterobacteriaceae]	231000000	0	219000000	0	173000000	0.9	-0.076962	1	0	0.7	-0.417121	1000	9.96578	0.8	-0.340159	1000	9.96578	F	nrdB
WP_000334050.1	WP_000334050.1 MULTISPECIES: glutamine--fructose-6-phosphate transaminase (isomerizing) [Escherichia]	330000000	0	254000000	0	177000000	0.8	-0.377638	1	0	0.5	-0.898717	1000	9.96578	0.7	-0.521079	1000	9.96578	M	glmS
WP_000334221.1	WP_000334221.1 MULTISPECIES: amidophosphoribosyltransferase [Enterobacteriaceae]	63700000	0	150000000	0	64600000	2.4	1.2356	1	0	1	0.0202408	1000	9.96578	0.4	-1.21536	1000	9.96578	F	purF
WP_000337076.1	WP_000337076.1 MULTISPECIES: asparagine synthase B [Escherichia]	91200000	0	134000000	0	76700000	1.5	0.555127	1	0	0.8	-0.249807	1000	9.96578	0.6	-0.804935	1000	9.96578	E	asnB
WP_000337350.1	WP_000337350.1 MULTISPECIES: colibactin biosynthesis dehydrogenase ClbF [Enterobacterales]	108000000	0	30200000	0	70700000	0.3	-1.83841	1	0	0.7	-0.611249	1000	9.96578	2.3	1.22716	1000	9.96578	I	-
WP_000337665.1	WP_000337665.1 MULTISPECIES: hydrogenase nickel incorporation protein HypB [Enterobacteriaceae]	32300000	0	120000000	0	20100000	3.7	1.89343	1	0	0.6	-0.684339	1000	9.96578	0.2	-2.57777	1000	9.96578	KO	hypB
WP_000339296.1	WP_000339296.1 MULTISPECIES: NAD(P)H nitroreductase [Escherichia]	446000000	0	317000000	0	344000000	0.7	-0.492561	1	0	0.8	-0.374635	1000	9.96578	1.1	0.117926	1000	9.96578	C	ydjA
WP_000339804.1	WP_000339804.1 MULTISPECIES: 4-hydroxy-3-polyprenylbenzoate decarboxylase [Enterobacteriaceae]	71800000	0	29300000	0	48400000	0.4	-1.29308	1	0	0.7	-0.568977	1000	9.96578	1.7	0.724106	1000	9.96578	H	ubiD
WP_000340206.1	WP_000340206.1 MULTISPECIES: potassium/proton antiporter [Enterobacteriaceae]	0	0	20500000	0	0	1000	9.96578	1	0	1	0	1	0	0	-13.2877	1	0	P	nhaP2
WP_000342431.1	WP_000342431.1 MULTISPECIES: SecY-interacting protein [Enterobacteriaceae]	1170000	0	0	0	0	0	-13.2877	1	0	0	-13.2877	1	0	1	0	1	0	S	syd
WP_000342651.1	WP_000342651.1 MULTISPECIES: NADP-dependent oxaloacetate-decarboxylating malate dehydrogenase [Escherichia]	3340000000	0	1690000000	336000	2640000000	0.5	-0.982825	1000	9.96578	0.8	-0.33931	1000	9.96578	1.6	0.643515	7857.1	12.9398	C	maeB
WP_000343172.1	WP_000343172.1 MULTISPECIES: cell division protein DamX [Enterobacteriaceae]	36300000	0	147000000	0	49600000	4	2.01777	1	0	1.4	0.450371	1000	9.96578	0.3	-1.5674	1000	9.96578	D	damX
WP_000345753.1	WP_000345753.1 MULTISPECIES: gluconate 5-dehydrogenase [Enterobacteriaceae]	1610000	0	2780000	0	8630000	1.7	0.788024	1	0	5.4	2.4223	1000	9.96578	3.1	1.63428	1000	9.96578	IQ	-
WP_000347117.1	WP_000347117.1 MULTISPECIES: crotonobetainyl-CoA dehydrogenase [Gammaproteobacteria]	3650000	0	1070000	0	31400000	0.3	-1.77029	1	0	8.6	3.1048	1000	9.96578	29.3	4.87508	1000	9.96578	I	caiA
WP_000347211.1	WP_000347211.1 MULTISPECIES: (2E,6E)-farnesyl diphosphate synthase [Escherichia]	0	0	321000	0	0	1000	9.96578	1	0	1	0	1	0	0	-13.2877	1	0	H	ispA
WP_000347672.1	WP_000347672.1 MULTISPECIES: 2,3-dihydro-2,3-dihydroxybenzoate dehydrogenase EntA [Escherichia]	28500000	0	7940000	0	18100000	0.3	-1.84375	1	0	0.6	-0.654972	1000	9.96578	2.3	1.18878	1000	9.96578	IQ	entA
WP_000347717.1	WP_000347717.1 MULTISPECIES: DNA recombination protein RmuC [Enterobacteriaceae]	12100000	0	6770000	0	9950000	0.6	-0.837779	1	0	0.8	-0.282239	1000	9.96578	1.5	0.555541	1000	9.96578	S	rmuC
WP_000349327.1	WP_000349327.1 MULTISPECIES: flagellar basal-body rod protein FlgF [Escherichia]	134000	0	8910000	0	1260000	66.5	6.05512	1	0	9.4	3.23312	1000	9.96578	0.1	-2.822	1000	9.96578	N	flgF
WP_000349860.1	WP_000349860.1 MULTISPECIES: siroheme synthase CysG [Enterobacteriaceae]	7510000	0	0	0	2350000	0	-13.2877	1	0	0.3	-1.67615	1000	9.96578	1000	9.96578	1000	9.96578	H	cysG
WP_000349942.1	WP_000349942.1 MULTISPECIES: L-carnitine CoA-transferase [Enterobacteriaceae]	0	0	0	0	3690000	1	0	1	0	1000	9.96578	1000	9.96578	1000	9.96578	1000	9.96578	C	caiB
WP_000350058.1	WP_000350058.1 MULTISPECIES: protein YcaR [Enterobacteriaceae]	0	0	50500000	0	29800000	1000	9.96578	1	0	1000	9.96578	1000	9.96578	0.6	-0.760971	1000	9.96578	S	ycaR
WP_000351287.1	WP_000351287.1 MULTISPECIES: glyoxylate/hydroxypyruvate reductase GhrA [Escherichia]	90000000	0	72300000	0	121000000	0.8	-0.315929	1	0	1.3	0.42701	1000	9.96578	1.7	0.742939	1000	9.96578	EH	ghrA
WP_000351450.1	WP_000351450.1 MULTISPECIES: oxygen-insensitive NAD(P)H nitroreductase [Enterobacteriaceae]	339000000	3450000	306000000	0	267000000	0.9	-0.147754	0	-13.2877	0.8	-0.344446	77.4	6.2741	0.9	-0.196692	1000	9.96578	C	nfnB
WP_000354622.1	WP_000354622.1 MULTISPECIES: acetyl-CoA carboxylase biotin carboxyl carrier protein [Enterobacteriaceae]	306000000	0	1380000000	0	345000000	4.5	2.17306	1	0	1.1	0.173065	1000	9.96578	0.2	-2	1000	9.96578	I	accB
WP_000357259.1	WP_000357259.1 MULTISPECIES: UDP-N-acetylglucosamine 1-carboxyvinyltransferase [Enterobacteriaceae]	53500000	0	79300000	0	52600000	1.5	0.567782	1	0	1	-0.0244761	1000	9.96578	0.7	-0.592258	1000	9.96578	M	murA
WP_000357764.1	WP_000357764.1 MULTISPECIES: excinuclease ABC subunit UvrA [Escherichia]	13000000	55000000	10300000	31600000	11900000	0.8	-0.335867	0.6	-0.799507	0.9	-0.12755	0.2	-2.20847	1.2	0.208317	0.4	-1.40896	L	uvrA
WP_000358860.1	WP_000358860.1 MULTISPECIES: glutamate decarboxylase [Enterobacteriaceae]	89600000	2720000	33300000	0	81800000	0.4	-1.42798	0	-13.2877	0.9	-0.131398	30.1	4.91042	2.5	1.29658	1000	9.96578	E	gadB
WP_000358960.1	WP_000358960.1 MULTISPECIES: 50S ribosomal protein L18 [Bacteria]	187000000	0	1350000000	0	361000000	7.2	2.85185	1	0	1.9	0.948961	1000	9.96578	0.3	-1.90289	1000	9.96578	J	rplR
WP_000359446.1	WP_000359446.1 MULTISPECIES: peptidase T [Enterobacteriaceae]	246000000	0	196000000	0	175000000	0.8	-0.327805	1	0	0.7	-0.491303	1000	9.96578	0.9	-0.163499	1000	9.96578	E	pepT
WP_000360415.1	WP_000360415.1 lipopolysaccharide core heptosyltransferase RfaQ [Escherichia coli]	578000	0	0	0	0	0	-13.2877	1	0	0	-13.2877	1	0	1	0	1	0	M	rfaQ
WP_000360948.1	WP_000360948.1 MULTISPECIES: MmcQ/YjbR family DNA-binding protein [Enterobacteriaceae]	0	0	0	0	2520000	1	0	1	0	1000	9.96578	1000	9.96578	1000	9.96578	1000	9.96578	S	ybdF
WP_000361470.1	WP_000361470.1 MULTISPECIES: HlyD family secretion protein [Enterobacteriaceae]	129000000	0	98500000	0	234000000	0.8	-0.389175	1	0	1.8	0.859137	1000	9.96578	2.4	1.24831	1000	9.96578	M	yhiI
WP_000362155.1	WP_000362155.1 MULTISPECIES: hypothetical protein [Enterobacteriaceae]	0	0	624000	0	0	1000	9.96578	1	0	1	0	1	0	0	-13.2877	1	0	KT	-
WP_000364803.1	WP_000364803.1 MULTISPECIES: UDP-galactose--(galactosyl) LPS alpha1,2-galactosyltransferase [Enterobacteriaceae]	3230000	0	0	0	935000	0	-13.2877	1	0	0.3	-1.7885	1000	9.96578	1000	9.96578	1000	9.96578	M	rfaJ
[truncated: 1,404 more rows]
